# Supplementary material for: MTCH2 cooperates with MFN2 and lysophosphatidic acid synthesis to sustain mitochondrial fusion
Source: EMBO Rep. 2023 Dec 14;25(1):8. doi: 10.1038/s44319-023-00009-1 (PMC10897490; doi:10.1038/s44319-023-00009-1)
Supplement: Supplementary file 2 — Source Data Fig. 2 [file 44319_2023_9_MOESM2_ESM.zip]

Archive with 102 entries (78 files):
- fig 1/
- fig 1/a/
- fig 1/a/images/
- fig 1/a/images/mfn1 ko control.tif (RGB).tif
- fig 1/a/images/MFN1 KO MTCH2 GFP.tif
- fig 1/a/images/MFN1 KO MTCH2 GFP.tif (RGB) mtch2.tif
- fig 1/a/images/MFN1 KO MTCH2 GFP.tif (RGB)composite.tif
- fig 1/a/images/MFN1 KO MTCH2 GFP.tif (RGB)tom20.tif
- fig 1/a/images/mfn12 dko ctrlopt 3.tif (RGB).tif
- fig 1/a/images/MFN12 DKO MTCH2 GFP.tif
- fig 1/a/images/MFN12 DKO MTCH2 GFP.tif (RGB) mtxg2 gfp-1scale.tif
- fig 1/a/images/MFN12 DKO MTCH2 GFP.tif (RGB) mtxg2 gfp.tif
- fig 1/a/images/MFN12 DKO MTCH2 GFP.tif (RGB)comp.tif
- fig 1/a/images/MFN12 DKO MTCH2 GFP.tif (RGB)tomm20.tif
- fig 1/a/images/mfn2 ko mtch2 op1.tif
- fig 1/a/images/mfn2 ko mtch2 op1.tif (RGB) compo.tif
- fig 1/a/images/mfn2 ko mtch2 op1.tif (RGB) mtch2.tif
- fig 1/a/images/mfn2 ko mtch2 op1.tif (RGB)tom20.tif
- fig 1/a/images/mfn2 ko opt2.tif (RGB).tif
- fig 1/a/images/mtch2 ko + mtch2 op4.tif
- fig 1/a/images/mtch2 ko + mtch2 op4.tif (RGB)comp.tif
- fig 1/a/images/mtch2 ko + mtch2 op4.tif (RGB)mtch2.tif
- fig 1/a/images/mtch2 ko + mtch2 op4.tif (RGB)tom20.tif
- fig 1/a/images/mtch2 ko op4.tif (RGB).tif
- fig 1/a/images/wt controlop3.tif (RGB).tif
- fig 1/a/images/wt mtch2 gfp op1.tif
- fig 1/a/images/wt mtch2 gfp op1.tif (RGB)comp.tif
- fig 1/a/images/wt mtch2 gfp op1.tif (RGB)mtch2.tif
- fig 1/a/images/wt mtch2 gfp op1.tif (RGB)tom20.tif
- fig 1/b/
- fig 1/b/MITO MORPHOLOGY MTCH2 OE FUSION DEFICIEN.xlsx
- fig 1/c/
- fig 1/c/AR MTCH2 OE FUSION DEFFICIENT.xlsx
- fig 1/d/
- fig 1/d/IMAGES/
- fig 1/d/IMAGES/MFN1 KO/
- fig 1/d/IMAGES/MFN1 KO/control/
- fig 1/d/IMAGES/MFN1 KO/control/MAX_MEFS mfn1 ko untaged mfn1 anti mfn1 gfp dapi22_thumb_w1Con-Cy5-1.tif (RGB).tif
- fig 1/d/IMAGES/MFN1 KO/control/MEFS mfn1 ko untaged mfn1 anti mfn1 gfp dapi22_thumb_w1Con-Cy5.tif
- fig 1/d/IMAGES/MFN1 KO/transfected/
- fig 1/d/IMAGES/MFN1 KO/transfected/MAX_MEFS mfn1 ko untaged mfn1 anti mfn1 gfp dapi5_thumb_w1Con-Cy5-1.tif (RGB MITO).tif
- fig 1/d/IMAGES/MFN1 KO/transfected/MAX_MEFS mfn1 ko untaged mfn1 anti mfn1 gfp dapi5_thumb_w1Con-Cy5-1.tif (RGB) GFP.tif
- fig 1/d/IMAGES/MFN1 KO/transfected/MAX_MEFS mfn1 ko untaged mfn1 anti mfn1 gfp dapi5_thumb_w1Con-Cy5-1.tif (RGBCOMPOS).tif
- fig 1/d/IMAGES/MFN1 KO/transfected/MEFS mfn1 ko untaged mfn1 anti mfn1 gfp dapi5_thumb_w1Con-Cy5.tif
- fig 1/d/IMAGES/MFN2 KO/
- fig 1/d/IMAGES/MFN2 KO/CONTROL/
- fig 1/d/IMAGES/MFN2 KO/CONTROL/MAX_MEFs mfn2 ko control tom598 cytc633 dapi1_thumb_w1Con-mcherry_s1.TIF - Stage11-1-1.tif
- fig 1/d/IMAGES/MFN2 KO/CONTROL/MAX_MEFs mfn2 ko control tom598 cytc633 dapi1_thumb_w1Con-mcherry_s1.TIF - Stage11-1.tif
- fig 1/d/IMAGES/MFN2 KO/CONTROL/MAX_MEFs mfn2 ko control tom598 cytc633 dapi1_thumb_w1Con-mcherry_s1.TIF - Stage11.tif
- fig 1/d/IMAGES/MFN2 KO/CONTROL/MAX_MEFs mfn2 ko control tom598 cytc633 dapi1_thumb_w1Con-mcherry_s1.TIF - Stage12.tif
- fig 1/d/IMAGES/MFN2 KO/TRANSF/
- fig 1/d/IMAGES/MFN2 KO/TRANSF/MAX_mfn1 ko gfp mfn1 non tagged t40598 cuyt633_thumb_w1Con-Cy5-1.tif
- fig 1/d/IMAGES/MFN2 KO/TRANSF/MAX_mfn1 ko gfp mfn1 non tagged t40598 cuyt633_thumb_w1Con-Cy5-1.tif (RGB COMPO).tif
- fig 1/d/IMAGES/MFN2 KO/TRANSF/MAX_mfn1 ko gfp mfn1 non tagged t40598 cuyt633_thumb_w1Con-Cy5-1.tif (RGB) CH1.tif
- fig 1/d/IMAGES/MFN2 KO/TRANSF/MAX_mfn1 ko gfp mfn1 non tagged t40598 cuyt633_thumb_w1Con-Cy5-1.tif (RGB)C 2.tif
- fig 1/d/IMAGES/MFN2 KO/TRANSF/MAX_mfn1 ko gfp mfn1 non tagged t40598 cuyt633_thumb_w1Con-Cy5.tif
- fig 1/d/IMAGES/MTCH2 KO/
- fig 1/d/IMAGES/MTCH2 KO/control/
- fig 1/d/IMAGES/MTCH2 KO/control/MAX_MEFS MTCH2 ko untaged mfn1 anti mfn1 gfp dapi52_thumb_w1Con-Cy5-1.tif (RGB).tif
- fig 1/d/IMAGES/MTCH2 KO/control/MEFS MTCH2 ko untaged mfn1 anti mfn1 gfp dapi52_thumb_w1Con-Cy5.tif
- fig 1/d/IMAGES/MTCH2 KO/transfected/
- fig 1/d/IMAGES/MTCH2 KO/transfected/MAX_MEFS MTCH2 ko untaged mfn1 anti mfn1 gfp dapi48_thumb_w1Con-Cy5-1.tif (RGB) GREEN-1 scale bar.tif
- fig 1/d/IMAGES/MTCH2 KO/transfected/MAX_MEFS MTCH2 ko untaged mfn1 anti mfn1 gfp dapi48_thumb_w1Con-Cy5-1.tif (RGB) GREEN.tif
- fig 1/d/IMAGES/MTCH2 KO/transfected/MAX_MEFS MTCH2 ko untaged mfn1 anti mfn1 gfp dapi48_thumb_w1Con-Cy5-1.tif (RGB) MITO.tif
- fig 1/d/IMAGES/MTCH2 KO/transfected/MAX_MEFS MTCH2 ko untaged mfn1 anti mfn1 gfp dapi48_thumb_w1Con-Cy5-1.tif (RGB).tif
- fig 1/d/IMAGES/MTCH2 KO/transfected/MAX_MEFS MTCH2 ko untaged mfn1 anti mfn1 gfp dapi48_thumb_w1Con-Cy5-1.tif (RGBCOM).tif
- fig 1/d/IMAGES/MTCH2 KO/transfected/MEFS MTCH2 ko untaged mfn1 anti mfn1 gfp dapi48_thumb_w1Con-Cy5.tif
- fig 1/e/
- fig 1/e/mito morpgology mfn1 oe.xlsx
- fig 1/f/
- fig 1/f/aspect ratio mfn1 overexpression.xlsx
- fig 1/g/
- fig 1/g/images/
- fig 1/g/images/MTCH2 KO/
- fig 1/g/images/MTCH2 KO/Process_17396.vsi - Cy5-Quad, GFP-Quad-1 example1-1 t10.tif
- fig 1/g/images/MTCH2 KO/Process_17396.vsi - Cy5-Quad, GFP-Quad-1 example1-1 t104.tif
- fig 1/g/images/MTCH2 KO/Process_17396.vsi - Cy5-Quad, GFP-Quad-1 example1-1 t135-1 2im scale bar.tif
- fig 1/g/images/MTCH2 KO/Process_17396.vsi - Cy5-Quad, GFP-Quad-1 example1-1 t135.tif
- fig 1/g/images/MTCH2 KO/Process_17396.vsi - Cy5-Quad, GFP-Quad-1 example1-1 t135x.tif
- fig 1/g/images/MTCH2 KO/Process_17396.vsi - Cy5-Quad, GFP-Quad-1 example1-1 t71.tif
- fig 1/g/images/MTCH2 KO/Process_17396.vsi - Cy5-Quad, GFP-Quad-1 example1-1t37.tif
- fig 1/g/images/MTCH2 KO/Process_17396.vsi - Cy5-Quad, GFP-Quad-1 example1-1t71c.tif
- fig 1/g/images/MTCH2 KO/Process_17396.vsi - Cy5-Quad, GFP-Quad-1 example1-2 t37.tif
- fig 1/g/images/MTCH2 KO/Process_17396.vsi - Cy5-Quad, GFP-Quad-1 example1.tif
- fig 1/g/images/WT/
- fig 1/g/images/WT/Process_5894.vsi - 011 .tiff-6 CROPP example1-1 t0.tif
- fig 1/g/images/WT/Process_5894.vsi - 011 .tiff-6 CROPP example1-1 t1.tif
- fig 1/g/images/WT/Process_5894.vsi - 011 .tiff-6 CROPP example1-1 t18.tif
- fig 1/g/images/WT/Process_5894.vsi - 011 .tiff-6 CROPP example1-1 t33.tif
- fig 1/g/images/WT/Process_5894.vsi - 011 .tiff-6 CROPP example1-1 t38.tif
- fig 1/g/images/WT/Process_5894.vsi - 011 .tiff-6 CROPP example1-1 t42.tif
- fig 1/g/images/WT/Process_5894.vsi - 011 .tiff-6 CROPP example1-1 t49-1 2um scale bar.tif
- fig 1/g/images/WT/Process_5894.vsi - 011 .tiff-6 CROPP example1-1 t49.tif
- fig 1/g/images/WT/Process_5894.vsi - 011 .tiff-6 CROPP example1-2  t1.tif
- fig 1/g/images/WT/Process_5894.vsi - 011 .tiff-6 CROPP example1-2 t0.tif
- fig 1/g/images/WT/Process_5894.vsi - 011 .tiff-6 CROPP example1-2 t18.tif
- fig 1/g/images/WT/Process_5894.vsi - 011 .tiff-6 CROPP example1-2 t49.tif
- fig 1/g/images/WT/Process_5894.vsi - 011 .tiff-6 CROPP example1.tif
- fig 1/h/
- fig 1/h/FRUITFUL.xlsx
- fig 1/i/
- fig 1/i/MFN1-GFP MEDIATED TETHERING TIME.xlsx
