# Supplementary material for: MTCH2 cooperates with MFN2 and lysophosphatidic acid synthesis to sustain mitochondrial fusion
Source: EMBO Rep. 2023 Dec 14;25(1):8. doi: 10.1038/s44319-023-00009-1 (PMC10897490; doi:10.1038/s44319-023-00009-1)
Supplement: Supplementary file 2 — Source Data Fig. 2 [file 44319_2023_9_MOESM2_ESM.zip › fig 1/b/MITO MORPHOLOGY MTCH2 OE FUSION DEFICIEN.xlsx]

## Sheet: Sheet1
		FRAGMENTED			ELONGATED			HYPERFUSED
	WT	12.1212	10.2564	17.9487	87.8788	89.7436	82.0513	0	0	0
	WT + MTCH2 GFP	15.7895	9.43396	13.5593	54.386	64.1509	55.9322	29.8246	26.4151	30.5085
	MTCH2 KO	85.1064	82.5	87.8049	14.8936	17.5	12.1951	0	0	0
	MTCH2 KO + MTCH2-GFP	28.0702	20.6897	16.6667	52.6316	55.1724	50	19.2982	24.1379	33.3333
	MFN1 KO	92.6923	85	94.0369	7.30769	15	5.9631	0	0	0
	MFN1 KO + MTCH2-GFP	93.9286	96.2857	96.2857	6.07143	3.71429	3.71429	0	0	0
	MFN2 KO	100	93.1034	96.3	0	6.89655	3.65986	0	0	0
	MFN2 KO + MTCH2-GFP	41.6667	47.2727	50.256	58.3333	52.7273	49.744	0	0	0
	MFN1/2 DKO	100	100	100	0	0	0	0	0	0
	MFN1/2 DKO + MTCH2-GFP	100	100	100	0	0	0	0	0	0
