# Supplementary material for: MTCH2 cooperates with MFN2 and lysophosphatidic acid synthesis to sustain mitochondrial fusion
Source: EMBO Rep. 2023 Dec 14;25(1):8. doi: 10.1038/s44319-023-00009-1 (PMC10897490; doi:10.1038/s44319-023-00009-1)
Supplement: Supplementary file 2 — Source Data Fig. 2 [file 44319_2023_9_MOESM2_ESM.zip › fig 1/c/AR MTCH2 OE FUSION DEFFICIENT.xlsx]

## Sheet: Sheet1
	CONTROL							MTCH2 OE
	WT	MTCH2 KO	MFN1 KO	MFN2 KO	MFN1/2 DKO			WT	MTCH2 KO	MFN1 KO	MFN2 KO	MFN1/2 DKO
	2.34	1.96	1.995	1.98	1.85			2.66	2.35	2.066	2.34	2.09
	2.5	1.95	2.01	1.84	1.75			2.66	2.41	2.04	2.24	2.05
	2.71	1.98	1.935	1.81	1.95			2.67	2.35	1.971	2.37	2.02
	2.37	1.93	2.011	1.9	1.9			2.43	2.38	2.15	2.28	1.9
	2.49	1.93	2.193	1.82	1.88			2.57	2.31	2.048	2.46	1.95
	2.4	1.98	2.031	1.91	1.95			2.58	2.3	1.969	2.1	1.92
	2.57	1.94	1.946	1.89	1.87			2.58	2.49	1.995	2.26	1.97
	2.4	1.97	2.182	1.85	1.85			2.58	2.39	2.073	2.18	1.87
	2.42	1.89	1.915	1.88	1.9			2.54	2.38	2.027	2.18	2
	2.4	1.85	2.108	1.9	2.03			2.66	2.3	2.098	2.32	2.08
	2.48	1.93	2.059	1.86	1.87			2.58	2.44	1.999	2.25	1.98
	2.37	1.95	1.955	1.87	1.9			2.62	2.41	2.073	2.51	1.81
	2.42	2.02	2.137	1.88	2.06			2.71	2.39	2.058	2.32	1.92
	2.42	1.97	2.029	1.95	1.99			2.68	2.36	2.158	2.29	1.9
	2.55	2	2.073	1.85	1.98			2.86	2.3		2.38	1.84
	2.41	1.93	2.099	1.93	2.1			2.64	2.36		2.18	1.97
	2.65	1.98	2.042	1.83	1.89			2.54	2.26		2.3
	2.34	1.9		1.79	2.01			2.7	2.31		2.5
	2.77	2.01		1.8				2.52	2.24		2.43
		1.95		1.83				2.71	2.31		2.29
								2.45	2.34		2.39
											2.19
											2.22
