# Supplementary material for: MTCH2 cooperates with MFN2 and lysophosphatidic acid synthesis to sustain mitochondrial fusion
Source: EMBO Rep. 2023 Dec 14;25(1):8. doi: 10.1038/s44319-023-00009-1 (PMC10897490; doi:10.1038/s44319-023-00009-1)
Supplement: Supplementary file 2 — Source Data Fig. 2 [file 44319_2023_9_MOESM2_ESM.zip › fig 1/e/mito morpgology mfn1 oe.xlsx]

## Sheet: Sheet1
		FRAGMENTED			ELONGATED			HYPERFUSED
MFN1 KO	CONTROL	89.7436	94.1176	88.6364	10.2564	5.88235	11.3636	0	0	0
	MFN1 OE	22.2222	14.7059	20	72.2222	76.4706	71.1111	5.55556	8.82353	8.88889
MFN2 KO	CONTROL	93.5484	93.1034	88.2353	6.45161	6.89655	11.7647	0	0	0
	MFN1 OE	18.1818	21.7391	20.6897	77.2727	69.5652	72.4138	4.54545	8.69565	6.89655
MTCH2 KO	CONTROL	88.2353	82.8571	86.2745	11.7647	17.1429	13.7255	0	0	0
	MFN1 OE	94.2857	97.8261	94.5946	5.71429	2.17391	5.40541	0	0	0
