# Supplementary material for: MTCH2 cooperates with MFN2 and lysophosphatidic acid synthesis to sustain mitochondrial fusion
Source: EMBO Rep. 2023 Dec 14;25(1):8. doi: 10.1038/s44319-023-00009-1 (PMC10897490; doi:10.1038/s44319-023-00009-1)
Supplement: Supplementary file 2 — Source Data Fig. 2 [file 44319_2023_9_MOESM2_ESM.zip › fig 1/f/aspect ratio mfn1 overexpression.xlsx]

## Sheet: Sheet1
	mfn1 ko			mtch2 ko				mfn2 ko
	ctrl	mfn1 untagged		ctrl	mfn1 untagged			ctrl	mfn1 untagged
	2.084	2.471		1.92	2.067			2.046	2.272
	1.97	2.458		1.829	1.816			1.893	2.548
	2.07	2.389		1.95	1.917			1.821	2.699
	2.037	2.397		1.924	1.95			1.896	2.239
	1.977	2.384		1.917	1.832			2.03	2.54
	1.957	2.482		1.896	2.017			1.812	2.39
	2.182	2.385		1.846	1.927			2.016	2.352
	1.941	2.547		2.067	2.084			1.889	2.464
	1.986	2.583		1.898	2.138			1.851	2.6
	1.892	2.492		1.912	1.914			2.171	2.292
	1.839	2.209		1.947	1.911			2.075	2.467
	1.944	2.594		1.812	1.921			2.018	2.381
	1.85	2.578		1.944	1.832			1.968	2.317
	2.018	2.442		1.936	1.946			1.959	2.601
	2.082	2.491		2.002	1.908			1.952	2.804
	1.996	2.61		2.033	1.872			2.114	2.381
	1.978	2.251		1.949	2.079			2.085	2.587
	2.026	2.415		1.985	1.934			2.09	2.649
	1.974	2.35		1.78	1.819			1.972	2.464
	1.926	2.51		1.962	1.815			2.044	2.416
	1.941	2.609		2.056	1.946			2.133	2.54
	1.852	2.337		1.844	1.826			2.045	2.526
	1.998	2.547		1.963	1.86			2.138
				1.839	2.168
