# Supplementary material for: MTCH2 cooperates with MFN2 and lysophosphatidic acid synthesis to sustain mitochondrial fusion
Source: EMBO Rep. 2023 Dec 14;25(1):8. doi: 10.1038/s44319-023-00009-1 (PMC10897490; doi:10.1038/s44319-023-00009-1)
Supplement: Supplementary file 2 — Source Data Fig. 2 [file 44319_2023_9_MOESM2_ESM.zip › fig 1/h/FRUITFUL.xlsx]

## Sheet: Sheet1
		total number of fusion trials	fruitful fusion events	percentage of fruitful fusion events
	WT	47	42	89.3617
	KO	52	9	17.3077
