# Supplementary material for: MTCH2 cooperates with MFN2 and lysophosphatidic acid synthesis to sustain mitochondrial fusion
Source: EMBO Rep. 2023 Dec 14;25(1):8. doi: 10.1038/s44319-023-00009-1 (PMC10897490; doi:10.1038/s44319-023-00009-1)
Supplement: Supplementary file 2 — Source Data Fig. 2 [file 44319_2023_9_MOESM2_ESM.zip › fig 1/i/MFN1-GFP MEDIATED TETHERING TIME.xlsx]

## Sheet: Sheet1
Quantification of MFN1-GFP tethering time between mitochondria in seconds
	WT	MTCH2 KO
	76	252
	148	212
	48	152
	104	296
	276	140
	80	116
	220	296
	48	132
	28	296
	180	112
	32	168
	164	232
	128	212
	108	280
	80	204
	124	196
	68	276
	76	200
	76
	52
	292
	24
	32
