# Supplementary material for: MTCH2 cooperates with MFN2 and lysophosphatidic acid synthesis to sustain mitochondrial fusion
Source: EMBO Rep. 2023 Dec 14;25(1):8. doi: 10.1038/s44319-023-00009-1 (PMC10897490; doi:10.1038/s44319-023-00009-1)
Supplement: Supplementary file 3 — Source Data Fig. 3 [file 44319_2023_9_MOESM3_ESM.zip]

Archive with 70 entries (50 files):
- fig 2/
- fig 2/a/
- fig 2/a/mutants model.tif
- fig 2/b/
- fig 2/b/MFN2 ACTA/
- fig 2/b/MFN2 ACTA/Composite-1.tif (RGB) ch1.tif
- fig 2/b/MFN2 ACTA/Composite-1.tif (RGB) ch2.tif
- fig 2/b/MFN2 ACTA/Composite-1.tif (RGB) ch3.tif
- fig 2/b/MFN2 ACTA/Composite-1.tif (RGB) compo.tif
- fig 2/b/MFN2 ACTA/MAX_MEFS MTCH2 ko acta flag598 er gfp mitobfp mrpl12 dapi59_thumb_w1Con-mcherry-1-1.tif
- fig 2/b/MFN2 ACTA/MAX_MEFS MTCH2 ko acta flag598 er gfp mitobfp mrpl12 dapi59_thumb_w1Con-mcherry-1.tif
- fig 2/b/MFN2 ACTA/MAX_MEFS MTCH2 ko acta flag598 er gfp mitobfp mrpl12 dapi59_thumb_w1Con-mcherry-1.tif (RGB).tif
- fig 2/b/MFN2 IYFFT/
- fig 2/b/MFN2 IYFFT/MAX_MEFS MTCH2 KO MFN2 IYFFT FLAG 598  ER GFP TOM640 DAPI15_thumb_w1Con-mcherry-1.tif
- fig 2/b/MFN2 IYFFT/MAX_MEFS MTCH2 KO MFN2 IYFFT FLAG 598  ER GFP TOM640 DAPI15_thumb_w1Con-mcherry-13-1-1-3-1 for line fluorescence.tif
- fig 2/b/MFN2 IYFFT/MAX_MEFS MTCH2 KO MFN2 IYFFT FLAG 598  ER GFP TOM640 DAPI15_thumb_w1Con-mcherry-13-1-1-3.tif
- fig 2/b/MFN2 IYFFT/MAX_MEFS MTCH2 KO MFN2 IYFFT FLAG 598  ER GFP TOM640 DAPI15_thumb_w1Con-mcherry-13-1-1-3.tif (RGB) ch1.tif
- fig 2/b/MFN2 IYFFT/MAX_MEFS MTCH2 KO MFN2 IYFFT FLAG 598  ER GFP TOM640 DAPI15_thumb_w1Con-mcherry-13-1-1-3.tif (RGB) ch2.tif
- fig 2/b/MFN2 IYFFT/MAX_MEFS MTCH2 KO MFN2 IYFFT FLAG 598  ER GFP TOM640 DAPI15_thumb_w1Con-mcherry-13-1-1-3.tif (RGB) ch3.tif
- fig 2/b/MFN2 IYFFT/MAX_MEFS MTCH2 KO MFN2 IYFFT FLAG 598  ER GFP TOM640 DAPI15_thumb_w1Con-mcherry-13-1-1.tif
- fig 2/b/MFN2 IYFFT/MAX_MEFS MTCH2 KO MFN2 IYFFT FLAG 598  ER GFP TOM640 DAPI15_thumb_w1Con-mcherry-13-1.tif
- fig 2/b/MFN2 IYFFT/MAX_MEFS MTCH2 KO MFN2 IYFFT FLAG 598  ER GFP TOM640 DAPI15_thumb_w1Con-mcherry-13.tif (RGB).tif
- fig 2/b/MFN2 K209A/
- fig 2/b/MFN2 K209A/MAX_MEFs  MTCH2 KO mfn2 k209a flag tom633 dapi3_thumb_w1Con-mcherry-1-1-1.tif
- fig 2/b/MFN2 K209A/MAX_MEFs  MTCH2 KO mfn2 k209a flag tom633 dapi3_thumb_w1Con-mcherry-1-1-1.tif (RGB) new ch1.tif
- fig 2/b/MFN2 K209A/MAX_MEFs  MTCH2 KO mfn2 k209a flag tom633 dapi3_thumb_w1Con-mcherry-1-1-1.tif (RGB) new ch2.tif
- fig 2/b/MFN2 K209A/MAX_MEFs  MTCH2 KO mfn2 k209a flag tom633 dapi3_thumb_w1Con-mcherry-1-1-1.tif (RGB) new ch3.tif
- fig 2/b/MFN2 K209A/MAX_MEFs  MTCH2 KO mfn2 k209a flag tom633 dapi3_thumb_w1Con-mcherry-1.tif
- fig 2/b/MFN2 K209A/MAX_MEFs  MTCH2 KO mfn2 k209a flag tom633 dapi3_thumb_w1Con-mcherry-1.tif (RGB) composite.tif
- fig 2/b/MFN2 K209A/MAX_MEFs  MTCH2 KO mfn2 k209a flag tom633 dapi3_thumb_w1Con-mcherry.tif
- fig 2/b/MFN2 WT/
- fig 2/b/MFN2 WT/MAX_Process_15802.vsi - GFP-Quad, mCherry-Quad-1-1.tif
- fig 2/b/MFN2 WT/MAX_Process_15802.vsi - GFP-Quad, mCherry-Quad-1-1.tif (RGB) n1.tif
- fig 2/b/MFN2 WT/MAX_Process_15802.vsi - GFP-Quad, mCherry-Quad-1-1.tif (RGB)n2.tif
- fig 2/b/MFN2 WT/MAX_Process_15802.vsi - GFP-Quad, mCherry-Quad-1-1.tif (RGB)op2.tif
- fig 2/b/MFN2 WT/MAX_Process_15802.vsi - GFP-Quad, mCherry-Quad-1.tif
- fig 2/b/MFN2 WT/MAX_Process_15802.vsi - GFP-Quad, mCherry-Quad-1.tif (RGB).tif
- fig 2/b/mtch2 ko control/
- fig 2/b/mtch2 ko control/MAX_MEFs MTCH2 KO NT si CONTROL TOM40598 CYT633 DAPI2_thumb_w1Con-mcherry_s1.TIF - Stage20-1-1-1.tif
- fig 2/b/mtch2 ko control/MAX_MEFs MTCH2 KO NT si CONTROL TOM40598 CYT633 DAPI2_thumb_w1Con-mcherry_s1.TIF - Stage20-1-1-2 scale.tif
- fig 2/b/mtch2 ko control/MAX_MEFs MTCH2 KO NT si CONTROL TOM40598 CYT633 DAPI2_thumb_w1Con-mcherry_s1.TIF - Stage20-1-1.tif
- fig 2/b/mtch2 ko control/MAX_MEFs MTCH2 KO NT si CONTROL TOM40598 CYT633 DAPI2_thumb_w1Con-mcherry_s1.TIF - Stage20-1-2 scale bar.tif
- fig 2/b/mtch2 ko control/MEFs MTCH2 KO NT si CONTROL TOM40598 CYT633 DAPI2_thumb_w1Con-mcherry_s1.TIF - Stage20.tif
- fig 2/c/
- fig 2/c/ACTA/
- fig 2/c/ACTA/Composite-1.tif
- fig 2/c/ACTA/Composite-2 compo line plot.tif
- fig 2/c/ACTA/line plot acta.tif
- fig 2/c/IYFFT/
- fig 2/c/IYFFT/line plot iyfft.tif
- fig 2/c/IYFFT/MAX_MEFS MTCH2 KO MFN2 IYFFT FLAG 598  ER GFP TOM640 DAPI15_thumb_w1Con-mcherry-13-1-1-3.tif (RGB) comp.tif
- fig 2/c/IYFFT/MAX_MEFS MTCH2 KO MFN2 IYFFT FLAG 598  ER GFP TOM640 DAPI15_thumb_w1Con-mcherry-13-1-1.tif
- fig 2/d/
- fig 2/d/mito morph mfn2 mut mtch2 ko.xlsx
- fig 2/e/
- fig 2/e/ASPECT RATIO MFN2 MUTANTS.xlsx
- fig 2/f/
- fig 2/f/images/
- fig 2/f/images/Mtch2 KO/
- fig 2/f/images/Mtch2 KO/flaten_Q2 03b .tif
- fig 2/f/images/Mtch2 KO/Q2 03b .tif
- fig 2/f/images/WT/
- fig 2/f/images/WT/flaten_M2 06b .tif
- fig 2/f/images/WT/M2 06b .tif
- fig 2/g/
- fig 2/g/contact site analysis.tif
- fig 2/h/
- fig 2/h/gap analysis.xlsx
- fig 2/i/
- fig 2/i/EM SOURCE DATA.xlsx
