# Supplementary material for: MTCH2 cooperates with MFN2 and lysophosphatidic acid synthesis to sustain mitochondrial fusion
Source: EMBO Rep. 2023 Dec 14;25(1):8. doi: 10.1038/s44319-023-00009-1 (PMC10897490; doi:10.1038/s44319-023-00009-1)
Supplement: Supplementary file 3 — Source Data Fig. 3 [file 44319_2023_9_MOESM3_ESM.zip › fig 2/d/mito morph mfn2 mut mtch2 ko.xlsx]

## Sheet: Sheet1
		fragmented			elongated			hyperfused
		1	2	3	1	2	3	1	2	3
	mtch2 ko	34	32	39	8	9	10	0	0	0		42	41	49
	mtch2 ko + mfn2 k109a	5	8	7	12	16	15	2	4	2		19	28	24
	mtch2 ko + mfn2 yifft	14	13	5	31	34	17	2	2	1		47	49	23
	mtch2 ko + mfn2 acta	24	16	12	26	15	9	1	2	1		51	33	22
	mtch2 +mfn2 wt	9	7	3	40	45	36	16	13	9		65	65	48
		fragmented			elongated			hyperfused
		1	2	3	1	2	3	1	2	3
	mtch2 ko	80.9524	78.0488	79.5918	19.0476	21.9512	20.4082	0	0	0		100	100	100
	mtch2 ko + mfn2 k109a	26.3158	28.5714	29.1667	63.1579	57.1429	62.5	10.5263	14.2857	8.33333		100	100	100
	mtch2 ko + mfn2 yifft	29.7872	26.5306	21.7391	65.9574	69.3878	73.913	4.25532	4.08163	4.34783		100	100	100
	mtch2 ko + mfn2 acta	47.0588	48.4848	54.5455	50.9804	45.4545	40.9091	1.96078	6.06061	4.54545		100	100	100
	mtch2 +mfn2 wt	13.8462	10.7692	6.25	61.5385	69.2308	75	24.6154	20	18.75		100	100	100
