# Supplementary material for: MTCH2 cooperates with MFN2 and lysophosphatidic acid synthesis to sustain mitochondrial fusion
Source: EMBO Rep. 2023 Dec 14;25(1):8. doi: 10.1038/s44319-023-00009-1 (PMC10897490; doi:10.1038/s44319-023-00009-1)
Supplement: Supplementary file 3 — Source Data Fig. 3 [file 44319_2023_9_MOESM3_ESM.zip › fig 2/e/ASPECT RATIO MFN2 MUTANTS.xlsx]

## Sheet: Sheet1
			CONTROL	MFN2-YIFFT	MFN2 ACTA	MFN2-K109A	MFN2 WT
			2.06	2.3	1.97	2.31	2.57
			2	2.5	2.79	2.454	2.37
			2.17	2.32	2.55	2.249	3.01
			2.36	2.25	2.11	2.229	2.94
			2.14	2.07	2.23	2.473	3.012
			2.14	2.43	2.35	2.258	2.88
			1.75	2.36	2.09	2.279	2.44
			1.97	2.51	2.47	2.333	2.3
			2.12	2.46	2.37	2.504	2.34
			2.01	2.02	2.83	2.441	2.61
			2.08	2.48	2.97	2.479	2.7
			1.89	2.23	2.1	2.363	2.63
			1.91	2.37	2.36	2.552	2.47
			1.73	2.64	2.61	2.689	2.31
			2.02	2.18	2.27	2.356	2.58
			2.27	2.68	2.78	2.35	2.55
			2.15	2.39	1.93	2.387	3.15
			2.03	2.21	2.11	2.357	2.33
			1.99	2.28	2.05		2.32
			2.03	2.29	1.97		2.22
			1.96	2.32	2.11		2.97
			1.97	2.15	1.95		2.27
			2.04	2.29	2.15		2.96
			2.1	2.43	2.05		2.11
			2.19	2.58	1.8		2.79
			1.83	2.19	2.35		2.63
			1.91	2.84	2.69		2.6
			2.14	2.44	2.3		2.77
			1.87	2.55	2.03		2.59
			1.81	2.16	2.58		2.54
			1.76	2.59	2.31		2.45
			1.69	2.22	2.4		2.27
			2.03	2	2.38		2.46
			1.82	2.24	2.57		2.27
			1.86	2.31	2.32
			1.88	2.27	2.18
			1.75	2.26	2.17
			1.78	2.35	2.51
			1.87	2.35	2.36
			1.85		1.84
			2		2.02
					2.09
					2.35
					2.52
					1.85
						2.6
