# Supplementary material for: MTCH2 cooperates with MFN2 and lysophosphatidic acid synthesis to sustain mitochondrial fusion
Source: EMBO Rep. 2023 Dec 14;25(1):8. doi: 10.1038/s44319-023-00009-1 (PMC10897490; doi:10.1038/s44319-023-00009-1)
Supplement: Supplementary file 3 — Source Data Fig. 3 [file 44319_2023_9_MOESM3_ESM.zip › fig 2/h/gap analysis.xlsx]

## Sheet: Sheet1
	WT	mito	er	gap		MTCH2 KO	mito	er	gap
	M217h	1	3	0-15		Q2 18a	1	4	0-15
		1	4	0-15			1	5	0-15
		2	3	15-30			2	6	0-15			NUMBER OF CONTACTS
	M2 17f	1	5	0-15			2	7	0-15		GAP	WT	MTCH2 KO
		1	6	0-15			2	8	0-15		0-15	78	219
		1	7	15-30			3	5	15-30		15-30	41	137
		1	8	15-30			3	7	0-15		30-60	25	85
		2	9	15-30		Q2 17f	1	8	30-60
		4	11	0-15			2	3	0-15		TOTAL	144	441
		4	12	0-15			2	4	0-15
		4	13	0-15			2	5	60-100
	M2 17e	1	3	30-60			2	6	15-30			PERCENTAGES
		2	4	15-30			2	7	0-15		GAP	WT	MTCH2 KO
		2	5	0-15		Q2 16f	1	5	15-20		0-15	54.1667	49.6599
	M2 17d	1	5	15-30			3	6	0-15		15-30	28.4722	31.0658
		2	6	30-60			4	6	30-60		30-60	17.3611	19.2744
		3	7	0-15			4	7	30-60
	M2 17c	2	4	15-30		Q2 17d	1	3	0-15
		3	5	15-30		Q2 17c	1	3	0-15
	M2 17b	1	5	0-15			1	4	0-15
		1	6	0-15			2	5	30-60
		1	7	0-15		Q17 b	1	2	60-100
		2	7	0-15			1	3	0-15
		2	8	15-30			1	4	0-15
		2	9	60-100			1	5	15-30
	M2 16c	1	2	0-15		Q2 16e	1	8	0-15
		1	3	0-15			1	9	0-15
	M2 16b	1	3	15-30			1	10	0-15
		1	4	0-15			4	12	15-30
		1	5	0-15			4	15	0-15
	M2 15b	1	2	30-60			5	13	0-15
	M2 15a	1	2	15-30			5	14	0-15
		1	3	0-15			5	17	0-15
		1	4	15-30			6	11	0-15
	M2 14h	1	4	0-15			6	14	0-15
		2	3	0-15			7	16	15-30
		2	4	30-60		Q2 15b	1	2	0-15
		2	5	30-60		Q2 16d	1	6	15-30
		2	6	15-30			1	7	0-15
	M2 14c	2	4	0-15			3	6	0-15
		3	5	0-15			5	8	0-15
	M2 14a	1	4	15-30			5	9	15-30
		1	5	0-15			5	10	15-30
		1	6	30-60		Q2 16b	1	3	15-30
		2	7	15-30			1	4	15-30
		2	8	15-30			1	5	60-100
		3	9	0-15			2	6	0-15
	M2 13e	2	8	15-30		Q2 15d	1	2	0-15
		2	9	15-30		Q2 15c	1	4	0-15
		3	8	0-15			2	4	0-15
		6	7	15-30		Q2 15a	1	4	0-15
	M2 13c	1	5	0-15			1	5	15-30
		1	6	0-15		Q2 14d	1	2	0-15
		1	7	15-30			1	3	0-15
		2	4	30-60		Q2 14c	2	3	15-30
		3	4	60-100		Q2 14b	1	5	15-30
	M2 13a	1	4	0-15			1	6	60-100
		3	5	0-15			2	3	0-15
	M2 12f	1	2	0-15			2	4	0-15
		1	3	15-30		Q2 14a	1	4	15-30
	M2 12e	1	4	0-15			1	6	15-30
		1	5	30-60			1	7	60-100
	M2 12d	1	3	0-15			2	4	0-15
		2	3	15-30			3	4	30-60
		2	4	0-51			3	5	30-60
	M2 12c	1	2	15-30		Q2 13e	1	3	15-30
		1	2b	0-15			1	4	60-100
		1	4	0-15			1	5	15-30
		1	3	15-30			2	6	0-15
	M2 12b	2	3	15-30		Q2 13a	2	10	0-15
		2	4	15-30			3	8	15-30
	M2 12c	2	3	15-30			3	14	0-15
		2	4	60-100			4	9	0-15
	M2 11m	1	2	15-30			4	13	0-15
	M2 11l	1	4	0-15			4	14	0-15
		2	5	0-15			4	15	0-15
		2	6	0-15			5	9	0-15
		2	7	0-15			5	10	0-15
		3	8	60-100			5	11	60-100
	M2 11g	1	4	15-30			5	12	0-15
		1	5	15-30			6	11	15-30
		1	6	15-30			7	11	60-100
		2	7	0-15		Q2 13c	2	4	15-30
		2	8	0-15		Q2 12e	1	4	0-15
		2	9	0-15			1	5	30-60
		2	10	15-30			2	6	0-15
		3	8	30-60			2	7	15-30
		3	11	60-100			3	5	15-30
	M2 11e	1	4	15-30			3	6	30-60
		1	5	0-15		Q2 12d	1	5	15-30
		2	5	60-100			2	6	30-60
		2	6	15-30			2	7	15-30
		3	5	15-30			3	6	30-60
	M2 11c	1	3	0-15			4	8	30-60
	M2 11b	1	2	30-60			4	9	0-15
	M2 10e	1	5	30-60		Q2 12c	1	7	0-15
		2	4	0-15			1	8	15-30
		3	6	15-30			1	9	15-30
	M2 10d	2	5	30-60			3	12	0-15
		3	6	0-15			4	13	15-30
		4	7	15-30			4	14	15-30
	M2 10c	1	4	60-100			5	11	0-15
		2	3	0-15			6	10	0-15
	M2 10a	1	2	15-30		Q2 12a	1	7	30-60
		1	3	30-60			1	8	30-60
	M2 9e	1	3	0-15			2	5	0-15
	M2 9d	1	4	30-60			2	9	30-60
		3	5	0-15			4	6	30-60
		3	6	0-15		Q2 11ntif	1	2	0-15
	M2 9c	1	5	0-15			1	3	15-30
		2	4	30-60			1	4	0-15
		2	7	0-15			1	5	15-30
		3	6	0-15		Q2 11m	1	6	15-30
	M2 9b	1	7	60-100			2	4	15-30
		1	10	15-30			2	7	30-60
		2	5	0-15			3	5	15-30
		2	6	0-15		Q2 11j	1	2	0-15
		3	8	30-60			1	3	15-30
		4	8	15-30		Q2 11f	2	5	30-60
	M2 8d	1	3	15-30			2	6	30-60
		1	4	30-60			3	4	0-15
		2	5	15-30			3	5	15-30
	M2 08c	2	6	0-15			3	7	60-100
		2	7	15-30		Q2 11e	1	2	30-60
		3	7	0-15			1	3	0-15
		3	9	15-30			1	4	0-15
	M2 07a	1	4	15-30			1	5	30-6
		2	5	15-30			1	6	15-30
		2	6	0-15		Q2 11d	1	4	15-30
		3	5	15-30			1	5	0-15
	M2 06i	1	3	0-15			1	6	15-30
		1	5	0-15			1	7	0-15
		1	6	0-15			1	10	15-30
		2	4	30-60			3	8	0-15
	M2 6g	1	3	15-30			3	9	0-15
		1	4	15-30		Q2 11c	1	4	0-15
	M2 6f	1	3	15-30			1	5	0-15
		1	4	0-15			2	6	60-100
	M2 6e	1	3	0-15			3	7	0-15
		2	4	0-15		Q2 11b	1	2	15-30
		2	5	0-15			1	3	15-30
	M2 6d	1	3	15-30			1	4	15-30
		1	4	30-60			1	5	30-60
		1	5	0-15		Q2 10h	1	2	15-30
		2	6	15-30		Q2 10gtif	1	7	15-30
	M2 06b	1	3	30-60			1	8	0-15
		2	4	0-15			1	9	0-15
		2	5	30-60			2	8	0-15
	M2 06a	1	3	0-15			3	4	15-30
		2	4	0-15			3	5	60-100
		2	5	15-30			3	6	15-30
	M2 04b	2	4	30-60		Q2 10f	1	9	0-15
		2	5	15-30			2	10	0-15
	M2 03b	1	2	15-30			3	9	30-60
		1	3	30-60			3	11	30-60
		1	4	0-15			4	7	15-30
	M2 02v	2	3	15-30			4	8	0-15
		2	4	0-15			5	11	0-15
	M2 02g	1	3	15-30		Q2 10d	1	5	0-15
		1	4	0-15			2	6	0-15
		1	7	15-30			3	6	0-15
		2	5	0-15			4	7	15-30
		2	6	15-30			4	7	0-15
	M2 01d	1	3	30-60		Q2 10c	1	2	0-15
		2	4	0-15			1	3	0-15
		2	5	15-30			1	4	0-15
	M2 01c	1	4	0-15		Q2 10b	2	4	0-15
		1	5	15-30			2	5	0-15
		1	6	30-60			2	7	15-30
		3	4	15-30			3	5	0-15
	M2 17j	1	2	0-15		Q2 09k	1	2	30-60
		1	3	0-15			1	3	15-30
	M2 17i	2	3	0-15			1	4	0-15
		2	4	15-30		Q2 09ijtif	1	3	0-15
							1	4	0-15
							2	5	15-30
							2	6	0-15
							2	7	15-30
						Q2 09i	1	9	0-15
							1	10	15-30
							2	7	0-15
							3	8	0-15
							3	11	0-15
							4	5	0-15
							4	6	15-30
						Q2 9h	1	2	0-15
							1	3	30-60
							1	4	15-30
						Q2 09g	1	3	15-30
							2	4	0-15
						Q2 09f	1	4	0-15
							1	5	0-15
							2	6	0-15
						Q2 9e	1	3	30-60
							1	3	15-30
						Q2 9d	1	2	30-60
						Q2 09c	1	2	30-60
							1	3	60-100
						Q2 09b	1	2	0-15
						Q2 09a	1	3	0-15
							2	3	30-60
							2	4	30-60
							2	5	60-100
						Q2 8g	1	6	60-100
							2	7	15-30
							2	10	0-15
							2	11	0-15
							2	12	0-15
							3	13	15-30
							4	7	15-30
							4	8	0-15
							4	14	60-100
							5	8	30-60
							5	15	30-60
						Q2 8f	1	2	0-15
						Q2 8e	1	3	0-15
							1	6	15-30
							2	7	15-30
							2	8	15-30
						Q2 8d	1	5	0-15
							2	5	0-15
							2	6	0-15
							3	6	0-15
							3	7	15-30
							3	8	0-15
						Q2 08b	1	2	15-30
							1	3	0-15
						Q2 07g	1	3	15-30
							2	4	30-60
							2	5	30-60
						Q2 07f	1	2	15-30
							1	3	0-15
						Q2 07e	1	2	15-30
						Q2 07d	1	3	30-60
							1	4	15-30
							2	5	0-15
							2	6	0-15
							2	7	15-30
						Q2 07C	1	2	15-30
						Q2 07b	1	2	15-30
							1	3	60-100
							1	4	30-60
							1	5	30-60
							1	6	0-15
							1	7	0-15
							1	8	0-15
						Q2 6k	1	7	0-15
							1	6	15-30
							2	5	30-60
							2	6	15-30
							2	8	0-15
							3	4	15-30
							3	5	15-30
						Q2 6i	1	2	30-60
							1	3	15-30
						Q2 6h	1	2	0-15
							1	3	0-15
						Q2 06g	1	14	15-30
							1	15	15-30
							1	18	0-15
							1	19	0-15
							2	7	30-60
							2	10	0-15
							3	7	15-30
							3	8	0-15
							3	9	30-60
							3	10	0-15
							4	9	60-100
							4	10	15-30
							4	11	15-30
							4	15	60-100
							5	9	60-100
							5	12	30-60
							5	13	0-15
							6	16	15-30
							6	17	15-30
						Q2 6f	1	9	30-60
							1	10	60-100
							1	12	0-15
							1	13	0-15
							2	7	15-30
							3	7	0-15
							3	11	30-60
							4	8	15-30
							5	9	0-15
							6	8	30-60
						Q2 6e	1	5	15-30
							1	6	0-15
							1	8	30-60
							3	6	15-30
							3	7	30-60
							3	9	60-100
							4	7	60-100
						Q2 6d	1	6	30-60
							2	4	30-60
							2	7	15-30
							3	5	30-60
						Q2 6c	1	2	15-30
						Q2 5e	1	4	0-15
							2	5	0-15
							2	6	0-15
							2	7	60-100
						Q2 5d	1	3	30-60
							2	4 not marked	0-15
						Q2 5c	1	2	15-30
						Q2 5b	1	3	15-30
							2	4	0-15
							2	5	0-15
						Q2 4g	1	2	15-30
							1	3	0-15
							1	4	0-15
						Q2 4f	1	2	0-15
							1	3	0-15
						Q2 4e	1	2	0-15
							1	3	15-30
						Q2 4d	2	4	0-15
							2	5	0-15
							2	6	15-30
						Q2 4b	1	4	0-15
							1	5	15-30
							2	6	0-15
							3	7	30-60
							3	8	30-60
							3	9	15-30
							3	10	0-15
						Q2 3k	1	2	30-60
							1	3	30-60
						Q2 3i	1	3	15-30
							1	5	15-30
							2	3	30-60
						Q2 3h	1	2	30-60
						Q2 3f	1	5	0-15
							2	7	0-15
							3	7	0-15
							3	9	0-15
							3	10	30-60
							4	8	30-60
							4	11	0-15
						Q2 3e	1	2	15-30
						Q2 3d	1	2	30-60
							1	3	60-100
						Q2 2h	1	2	30-60
							1	3	0-15
							1	4	30-60
							1	5	15-30
						Q2 3c	1	2	0-15
							1	3	60-100
						Q2 3b	1	3	30-60
							1	4	60-100
							1	5	0-15
							1	9	15-30
							2	6	0-15
							2	7	0-15
							2	8	0-15
						Q2 2g	1	2	0-15
							1	3	0-15
						Q2 2f	1	7	15-30
							1	8	15-30
							2	8	0-15
							2	9	15-30
							3	10	0-15
							4	14	0-15
							5	11	15-30
							5	12	15-30
							6	14	30-60
							6	15	0-15
							6	16	15-30
							6	17	0-15
						Q2 2e	1	3	0-15
							1	4	30-60
							2	5	0-15
							2	6	30-60
							2	7	30-60
						Q2 02d	1	10	15-30
							2	11	30-60
							2	12	0-15
							3	20	0-15
							3	21	15-30
							4	21	30-60
							4	22	15-30
							5	19	0-15
							5	23	30-60
							5	24	60-100
							6	14	0-15
							6	23	30-60
							7	13	0-15
							7	14	30-60
							7	25	0-15
							9	15	0-15
							9	16	0-15
							9	17	15-30
							9	18	0-15
						Q2 2c	1	18	15-30
							1	19	30-60
							1	22	60-100
							2	13	30-60
							3	14	0-15
							5	15	0-15
							5	20	30-60
							6	15	60-100
							6	16	15-30
							6	17	0-15
							7	21	0-15
							8	12	0-15
							8	13	15-30
							9	10	30-60
							9	11	15-30
						Q2 2b	3	14	0-15
							3	15	0-15
							4	12	15-30
							4	13	15-30
							6	8	0-15
							7	9	15-30
							7	10	60-100
							7	11	15-30
						Q2 2a	1	2	0-15
							1	3	0-15
						q2 1g	1	3	15-30
							2	3	0-15
							2	4	0-15
						Q2 1f	1	3	30-60
							1	5	30-60
							2	3	0-15
							2	4	0-15
						Q2 1e	1	3	15-30
							1	4	30-60
							1	5	0-15
							2	3	15-30
							2	6	60-100
						Q2 1d	1	5	15-30
							1	9	15-30
							2	6	0-15
							2	7	30-60
							3	7	15-30
							3	8	30-60
						Q2 1c	1	4	0-15
							2	3	15-30
							2	no num	0-15
							no num	3	15-30
							no num	5	15-30
							no num	6	0-15
						Q2 1b	1	2	0-15
							1	3	0-15
						Q2 19d	1	2	0-15
							1	3	60-100
							1	4	0-15
						Q2 19c	1	5	0-15
							1	9	30-60
							2	4	0-15
							2	8	15-30
							2	9	0-15
							3	5	30-60
							3	7	15-30
						Q2 19b	2	5	0-15
							2	6	0-15
							3	7	15-30
							3	10	60-100
							4	8	0-15
							4	9	30-60
							4	10	30-60
						Q2 4c	1	3	15-30
							1	4	30-60
							2	5	0-15
							2	6	15-30
							2	7	15-30
						Q2 18b	1	5	0-15
							1	8	0-15
							1	9	0-15
							1	10	15-30
							2	6	0-15
							2	7	0-15
							3	11	0-15
							3	13	0-15
							4	11	0-15
							4	12	0-15
