# Supplementary material for: MTCH2 cooperates with MFN2 and lysophosphatidic acid synthesis to sustain mitochondrial fusion
Source: EMBO Rep. 2023 Dec 14;25(1):8. doi: 10.1038/s44319-023-00009-1 (PMC10897490; doi:10.1038/s44319-023-00009-1)
Supplement: Supplementary file 3 — Source Data Fig. 3 [file 44319_2023_9_MOESM3_ESM.zip › fig 2/i/EM SOURCE DATA.xlsx]

## Sheet: Sheet1
	AVERAGE CONTACT LENGTH PER CELL			CONTACTS PER MITOCHONDRIA			CONTACT SITE LENGTH/MITOCHONDRIAL PERIMETER			MITOCHONDRIAL PERIMETER
	WT	MTCH2 KO		WT	MTCH2 KO		WT	MTCH2 KO		WT	MTCH2 KO
CELL1	0	242.357		0.411765	2.15385		9.1771	18.1182		1117.24	2881.08
CELL2	85.8571	99.7619		0.5	1.75		5.6284	22.33		762.714	781.833
CELL3	101.667	174.136		0.428571	1.46667		5.1529	23.7478		845.571	1075.47
CELL4	186	129.091		1	2		13.0207	20.293		1428.5	1272.27
CELL5	0	182.667		0	1.125		0	18.9401		1257	1085
CELL6	134.381	143.978		0.84	1.7037		10.6066	17.9987		1064.24	1362.85
CELL7	56.25	175.222		1.33333	2.25		7.9986	24.1224		937.667	1634.38
CELL8	141.429	124.909		0.777778	1.57143		13.31	12.899		826.444	1521.71
CELL9	90.6154	228.097		1.18182	1.63158		8.6989	27.7077		1231.09	1343.16
CELL10	128.778	117.538		1.8	1.44444		16.2941	21.6707		1422.6	783.444
CELL11	153.895	135		0.95	2.0625		11.9547	18.8699		1222.95	1475.56
CELL12	81.7143	168.16		1.55556	1.47059		9.4467	21.2581		1345.56	1163.29
CELL13	147.4	177.2		0.909091	1.25		9.9313	19.3478		1349.27	1144.83
CELL14	171.462	151.636		0.928571	1.375		12	17.2278		1326.79	1210.25
CELL15	132.75	271.333		2	0.75		12.2803	12.4019		2162	1640.88
CELL16	148.6	145.375		1.66667	1.33333		21.4988	16.0406		1152	1208.39
CELL17	158.75	126.833		1.86667	1.71429		22.5497	13.4334		1314.13	1618.57
CELL18		134.765			2.42857			19.1683			1707.43
CELL19		276.667			1.5			25.7764			1610
