# Supplementary material for: MTCH2 cooperates with MFN2 and lysophosphatidic acid synthesis to sustain mitochondrial fusion
Source: EMBO Rep. 2023 Dec 14;25(1):8. doi: 10.1038/s44319-023-00009-1 (PMC10897490; doi:10.1038/s44319-023-00009-1)
Supplement: Supplementary file 4 — Source Data Fig. 4 [file 44319_2023_9_MOESM4_ESM.zip]

Archive with 180 entries (119 files):
- fig 3/
- fig 3/a/
- fig 3/a/gpats model.tif
- fig 3/b/
- fig 3/b/BLOTS/
- fig 3/b/BLOTS/CALNEXIN/
- fig 3/b/BLOTS/CALNEXIN/CALNEXIN BLOT.tif
- fig 3/b/BLOTS/CALNEXIN/CALNEXIN MEMBRANE.tif
- fig 3/b/BLOTS/CALNEXIN/clnx extra.tif
- fig 3/b/BLOTS/GPAT1/
- fig 3/b/BLOTS/GPAT1/GPAT1 BLOT.tif
- fig 3/b/BLOTS/GPAT1/GPAT1 MEMBRANE.tif
- fig 3/b/BLOTS/GPAT1/GPAT1.tif
- fig 3/b/BLOTS/GPAT2/
- fig 3/b/BLOTS/GPAT2/GPAT2 BLOT.tif
- fig 3/b/BLOTS/GPAT2/GPAT2 MEMB.tif
- fig 3/b/BLOTS/GPAT2/gpat2.tif
- fig 3/b/BLOTS/GPAT3/
- fig 3/b/BLOTS/GPAT3/GPAT3 BLOT.tif
- fig 3/b/BLOTS/GPAT3/GPAT3 MEMBRANE.tif
- fig 3/b/BLOTS/GPAT3/GPAT3.tif
- fig 3/b/BLOTS/GPAT4/
- fig 3/b/BLOTS/GPAT4/GPAT4 MEMBRANE.tif
- fig 3/b/BLOTS/GPAT4/GPAT4.tif
- fig 3/b/BLOTS/GPAT4/GPAT4BLOT.tif
- fig 3/b/BLOTS/MFN2/
- fig 3/b/BLOTS/MFN2/MFN2 BLOT.tif
- fig 3/b/BLOTS/MFN2/mfn2 ex1.tif
- fig 3/b/BLOTS/MFN2/MFN2 MEMBRANE.tif
- fig 3/b/BLOTS/MTCH2/
- fig 3/b/BLOTS/MTCH2/MTCH2 BLOT.tif
- fig 3/b/BLOTS/MTCH2/mtch2 ex2.tif
- fig 3/b/BLOTS/MTCH2/MTCH2 MEMBRANE.tif
- fig 3/b/BLOTS/TOMM40/
- fig 3/b/BLOTS/TOMM40/TOM40.tif
- fig 3/b/BLOTS/TOMM40/TOMM40 BLOT.tif
- fig 3/b/BLOTS/TOMM40/TOMM40 MEMBRANE.tif
- fig 3/b/UNCROPED BLOTS FIG3B.pdf
- fig 3/b/UNCROPED BLOTS FIG3B.svg
- fig 3/c/
- fig 3/c/densitometry/
- fig 3/c/densitometry/DATA.xlsx
- fig 3/c/densitometry/FIG 3C DENSITOMETRY.pdf
- fig 3/c/densitometry/FIG 3C DENSITOMETRY.svg
- fig 3/c/densitometry/gpat3-4/
- fig 3/c/densitometry/gpat3-4/1/
- fig 3/c/densitometry/gpat3-4/1/GPAT3.tif
- fig 3/c/densitometry/gpat3-4/1/GPAT4.tif
- fig 3/c/densitometry/gpat3-4/1/TOM40.tif
- fig 3/c/densitometry/gpat3-4/2/
- fig 3/c/densitometry/gpat3-4/2/CLNX.tif
- fig 3/c/densitometry/gpat3-4/2/GPAT3.tif
- fig 3/c/densitometry/gpat3-4/2/GPAT4.tif
- fig 3/c/densitometry/gpat3-4/2/IP3R3.tif
- fig 3/c/densitometry/gpat3-4/3/
- fig 3/c/densitometry/gpat3-4/3/gpat3.tif
- fig 3/c/densitometry/gpat3-4/3/gpat4.tif
- fig 3/c/densitometry/gpat3-4/3/tom40.tif
- fig 3/c/densitometry/mfn2/
- fig 3/c/densitometry/mfn2/1/
- fig 3/c/densitometry/mfn2/1/calnexin.tif
- fig 3/c/densitometry/mfn2/1/mfn2 er.tif
- fig 3/c/densitometry/mfn2/1/mfn2.tif
- fig 3/c/densitometry/mfn2/1/tom40.tif
- fig 3/c/densitometry/mfn2/2/
- fig 3/c/densitometry/mfn2/2/CALNEXINB.tif
- fig 3/c/densitometry/mfn2/2/MFN2.tif
- fig 3/c/densitometry/mfn2/2/TOM40.tif
- fig 3/c/densitometry/mfn2/3/
- fig 3/c/densitometry/mfn2/3/clnx extra.tif
- fig 3/c/densitometry/mfn2/3/mfn2 ex1.tif
- fig 3/c/densitometry/mfn2/3/TOM40 B.tif
- fig 3/c/densitometry/mtch2/
- fig 3/c/densitometry/mtch2/1/
- fig 3/c/densitometry/mtch2/1/MTCH2 396.tif
- fig 3/c/densitometry/mtch2/1/TOM40.tif
- fig 3/c/densitometry/mtch2/2/
- fig 3/c/densitometry/mtch2/2/MTCH2.tif
- fig 3/c/densitometry/mtch2/2/TOM40.tif
- fig 3/c/densitometry/mtch2/3/
- fig 3/c/densitometry/mtch2/3/mtch2 ex2.tif
- fig 3/c/densitometry/mtch2/3/tom40ex2.tif
- fig 3/d/
- fig 3/d/IMAGES/
- fig 3/d/IMAGES/CONTROL/
- fig 3/d/IMAGES/CONTROL/MAX_ff mtdr44_thumb_w1Con-Cy5-1 8B.tif
- fig 3/d/IMAGES/CONTROL/MAX_ff mtdr44_thumb_w1Con-Cy5-1.tif
- fig 3/d/IMAGES/GPATi/
- fig 3/d/IMAGES/GPATi/MAX_ff fsg 16hs mtdr6_thumb_w1Con-Cy5-1.tif
- fig 3/d/IMAGES/GPATi/MAX_ff fsg 16hs mtdr6_thumb_w1Con-Cy5-1.TIF 8B.tif
- fig 3/d/IMAGES/WASH/
- fig 3/d/IMAGES/WASH/MAX_ff 4hs wash mtdr25_thumb_w1Con-Cy5-1 8B-2 10um scale.tif
- fig 3/d/IMAGES/WASH/MAX_ff 4hs wash mtdr25_thumb_w1Con-Cy5-1 8B.tif
- fig 3/d/IMAGES/WASH/MAX_ff 4hs wash mtdr25_thumb_w1Con-Cy5-1.tif
- fig 3/e/
- fig 3/e/AR GPATi AND WASH.xlsx
- fig 3/f/
- fig 3/f/IMAGES/
- fig 3/f/IMAGES/MFN2 KO CTRL/
- fig 3/f/IMAGES/MFN2 KO CTRL/C1-MAX_MEFS MFN2KO  MTCH2 GFP TOM20CY5 DAPI060-1.tif
- fig 3/f/IMAGES/MFN2 KO CTRL/MEFS MFN2KO  MTCH2 GFP TOM20CY5 DAPI060-1.tif
- fig 3/f/IMAGES/MFN2 KO GPATi/
- fig 3/f/IMAGES/MFN2 KO GPATi/MAX_MEFS MFN2KO FSG67 20H  MTCH2 GFP TOM20CY5 DAPI090-1.tif (RGB).tif (red).tif
- fig 3/f/IMAGES/MFN2 KO GPATi/MEFS MFN2KO FSG67 20H  MTCH2 GFP TOM20CY5 DAPI090-1.tif
- fig 3/f/IMAGES/MFN2 KO MTCH2 OE CTRL/
- fig 3/f/IMAGES/MFN2 KO MTCH2 OE CTRL/MEFS MFN2KO  MTCH2 GFP TOM20CY5 DAPI071-2.tif
- fig 3/f/IMAGES/MFN2 KO MTCH2 OE CTRL/MEFS MFN2KO  MTCH2 GFP TOM20CY5 DAPI071-2.tif (RGB) mtch.tif
- fig 3/f/IMAGES/MFN2 KO MTCH2 OE CTRL/MEFS MFN2KO  MTCH2 GFP TOM20CY5 DAPI071-2.tif (RGB)comp.tif
- fig 3/f/IMAGES/MFN2 KO MTCH2 OE CTRL/MEFS MFN2KO  MTCH2 GFP TOM20CY5 DAPI071-2.tif (RGB)mito.tif
- fig 3/f/IMAGES/MFN2 KO MTCH2 OE GPATi/
- fig 3/f/IMAGES/MFN2 KO MTCH2 OE GPATi/MAX_MEFS MFN2KO FSG67 20H  MTCH2 GFP TOM20CY5 DAPI091-1.tif
- fig 3/f/IMAGES/MFN2 KO MTCH2 OE GPATi/MAX_MEFS MFN2KO FSG67 20H  MTCH2 GFP TOM20CY5 DAPI091-1.tif (RGB) comp.tif
- fig 3/f/IMAGES/MFN2 KO MTCH2 OE GPATi/MAX_MEFS MFN2KO FSG67 20H  MTCH2 GFP TOM20CY5 DAPI091-1.tif (RGB) mito.tif
- fig 3/f/IMAGES/MFN2 KO MTCH2 OE GPATi/MAX_MEFS MFN2KO FSG67 20H  MTCH2 GFP TOM20CY5 DAPI091-1.tif (RGB) mtch2-1scal.tif
- fig 3/f/IMAGES/MFN2 KO MTCH2 OE GPATi/MAX_MEFS MFN2KO FSG67 20H  MTCH2 GFP TOM20CY5 DAPI091-1.tif (RGB) mtch2.tif
- fig 3/f/IMAGES/WT CTRL/
- fig 3/f/IMAGES/WT CTRL/MAX_MEFS FF53 MTCH2 GFP TOM20CY5 DAPI030-1.tif (RGB).tif
- fig 3/f/IMAGES/WT CTRL/MEFS FF53 MTCH2 GFP TOM20CY5 DAPI030-1.tif
- fig 3/f/IMAGES/WT GPATi/
- fig 3/f/IMAGES/WT GPATi/MAX_MEFS FF53 FSG67 20H MTCH2 GFP TOM20CY5 DAPI043-1.tif (RGB).tif
- fig 3/f/IMAGES/WT GPATi/MEFS FF53 FSG67 20H MTCH2 GFP TOM20CY5 DAPI043-1.tif
- fig 3/f/IMAGES/WT MTCH2 OE CTRL/
- fig 3/f/IMAGES/WT MTCH2 OE CTRL/MEFS FF53 MTCH2 GFP TOM20CY5 DAPI001-1.tif
- fig 3/f/IMAGES/WT MTCH2 OE CTRL/MEFS FF53 MTCH2 GFP TOM20CY5 DAPI001-1.tif (RGB)comp.tif
- fig 3/f/IMAGES/WT MTCH2 OE CTRL/MEFS FF53 MTCH2 GFP TOM20CY5 DAPI001-1.tif (RGB)mito.tif
- fig 3/f/IMAGES/WT MTCH2 OE CTRL/MEFS FF53 MTCH2 GFP TOM20CY5 DAPI001-1.tif (RGB)mtxh.tif
- fig 3/f/IMAGES/WT MTCH2 OE GPATi/
- fig 3/f/IMAGES/WT MTCH2 OE GPATi/MAX_MEFS FF53 FSG67 20H MTCH2 GFP TOM20CY5 DAPI032-1-1.tif
- fig 3/f/IMAGES/WT MTCH2 OE GPATi/MAX_MEFS FF53 FSG67 20H MTCH2 GFP TOM20CY5 DAPI032-1-1.tif (RGB) mth2.tif
- fig 3/f/IMAGES/WT MTCH2 OE GPATi/MAX_MEFS FF53 FSG67 20H MTCH2 GFP TOM20CY5 DAPI032-1-1.tif (RGB)comp.tif
- fig 3/f/IMAGES/WT MTCH2 OE GPATi/MAX_MEFS FF53 FSG67 20H MTCH2 GFP TOM20CY5 DAPI032-1-1.tif (RGB)tom.tif
- fig 3/f/IMAGES/WT MTCH2 OE GPATi/MAX_MEFS FF53 FSG67 20H MTCH2 GFP TOM20CY5 DAPI032-1.tif
- fig 3/g/
- fig 3/g/mito morph mtch2 oe FSG.xlsx
- fig 3/h/
- fig 3/h/AR MTCH2 OE GPATi.xlsx
- fig 3/i/
- fig 3/i/IMAGES/
- fig 3/i/IMAGES/control/
- fig 3/i/IMAGES/control/mito MAX_mef 11c11ko control mfn2 myc 647 mitodsRED TOM40_511_thumb_w1Con-mcherry-1.tif
- fig 3/i/IMAGES/control/mito MAX_mef 11c11ko control mfn2 myc 647 mitodsRED TOM40_511_thumb_w1Con-mcherry-1.tif (RGB)OPT.tif
- fig 3/i/IMAGES/fsg67/
- fig 3/i/IMAGES/fsg67/mito MAX_mef 11c11koFGS67 mfn2 myc 647 mitodsRED TOM40_542_thumb_w1Con-mcherry-1.tif
- fig 3/i/IMAGES/fsg67/mito MAX_mef 11c11koFGS67 mfn2 myc 647 mitodsRED TOM40_542_thumb_w1Con-mcherry-1.tif (RGB)FDF-1 scal.tif
- fig 3/i/IMAGES/fsg67/mito MAX_mef 11c11koFGS67 mfn2 myc 647 mitodsRED TOM40_542_thumb_w1Con-mcherry-1.tif (RGB)FDF.tif
- fig 3/i/IMAGES/NON TRANSFECTED/
- fig 3/i/IMAGES/NON TRANSFECTED/MAX_mef 11c11ko control mfn2 myc 647 mitodsRED TOM40_505_thumb_w1Con-mcherry-1FD.tif
- fig 3/i/IMAGES/NON TRANSFECTED/mef 11c11ko control mfn2 myc 647 mitodsRED TOM40_505_thumb_w1Con-mcherry.tif
- fig 3/j/
- fig 3/j/mito morph mfn2 oe FSG.xlsx
- fig 3/k/
- fig 3/k/AR MFN2 OE GPATi.xlsx
- fig 3/l/
- fig 3/l/IMAGES/
- fig 3/l/IMAGES/MTCH2 GPAT34si/
- fig 3/l/IMAGES/MTCH2 GPAT34si/control/
- fig 3/l/IMAGES/MTCH2 GPAT34si/control/C2-MAX_MEFS MTCH2 KO NTsi T40 598 MRPL675_thumb_w1Con-mcherry_s1.TIF - Stage15-1.tif
- fig 3/l/IMAGES/MTCH2 GPAT34si/control/MAX_MEFS MTCH2 KO NTsi T40 598 MRPL675_thumb_w1Con-mcherry_s1.TIF - Stage15-1.tif
- fig 3/l/IMAGES/MTCH2 GPAT34si/control/MEFS MTCH2 KO NTsi T40 598 MRPL675_thumb_w1Con-mcherry_s1.TIF - Stage15.tif
- fig 3/l/IMAGES/MTCH2 GPAT34si/mfn2/
- fig 3/l/IMAGES/MTCH2 GPAT34si/mfn2/MAX_MEFS MTCH2 KO GPAT3-4si MFN2 598 MRPL641_thumb_w1Con-mcherry-1.tif
- fig 3/l/IMAGES/MTCH2 GPAT34si/mfn2/MAX_MEFS MTCH2 KO GPAT3-4si MFN2 598 MRPL641_thumb_w1Con-mcherry-1.tif (RGB) ch1-1 scal.tif
- fig 3/l/IMAGES/MTCH2 GPAT34si/mfn2/MAX_MEFS MTCH2 KO GPAT3-4si MFN2 598 MRPL641_thumb_w1Con-mcherry-1.tif (RGB) ch1.tif
- fig 3/l/IMAGES/MTCH2 GPAT34si/mfn2/MAX_MEFS MTCH2 KO GPAT3-4si MFN2 598 MRPL641_thumb_w1Con-mcherry-1.tif (RGB) ch2.tif
- fig 3/l/IMAGES/MTCH2 GPAT34si/mfn2/MAX_MEFS MTCH2 KO GPAT3-4si MFN2 598 MRPL641_thumb_w1Con-mcherry-1.tif (RGB) comp.tif
- fig 3/l/IMAGES/MTCH2 GPAT34si/mfn2/MEFS MTCH2 KO GPAT3-4si MFN2 598 MRPL641_thumb_w1Con-mcherry.tif
- fig 3/l/IMAGES/MTCH2 NTsi/
- fig 3/l/IMAGES/MTCH2 NTsi/control/
- fig 3/l/IMAGES/MTCH2 NTsi/control/MAX_MEFS MTCH2 KO NTsi T40 598 MRPL674_thumb_w1Con-mcherry_s1.TIF - Stage6 -1.tif (RGB).tif
- fig 3/l/IMAGES/MTCH2 NTsi/control/MEFS MTCH2 KO NTsi T40 598 MRPL674_thumb_w1Con-mcherry_s1.TIF - Stage6 .tif
- fig 3/l/IMAGES/MTCH2 NTsi/mfn2/
- fig 3/l/IMAGES/MTCH2 NTsi/mfn2/MAX_MEFS MTCH2 KO NTsi MFN2 598 MRPL664_thumb_w1Con-mcherry-1.tif
- fig 3/l/IMAGES/MTCH2 NTsi/mfn2/MAX_MEFS MTCH2 KO NTsi MFN2 598 MRPL664_thumb_w1Con-mcherry-1.tif (RGB ch2.tif
- fig 3/l/IMAGES/MTCH2 NTsi/mfn2/MAX_MEFS MTCH2 KO NTsi MFN2 598 MRPL664_thumb_w1Con-mcherry-1.tif (RGB) comp.tif
- fig 3/l/IMAGES/MTCH2 NTsi/mfn2/MAX_MEFS MTCH2 KO NTsi MFN2 598 MRPL664_thumb_w1Con-mcherry-1.tif (RGB)ch1.tif
- fig 3/l/IMAGES/MTCH2 NTsi/mfn2/MEFS MTCH2 KO NTsi MFN2 598 MRPL664_thumb_w1Con-mcherry.tif
- fig 3/m/
- fig 3/m/MITO MORPHOLOGY GPAT34si MFN2 OE.xlsx
- fig 3/n/
- fig 3/n/ar GPAT3-4 SI MFN2 OE.xlsx
