# Supplementary material for: MTCH2 cooperates with MFN2 and lysophosphatidic acid synthesis to sustain mitochondrial fusion
Source: EMBO Rep. 2023 Dec 14;25(1):8. doi: 10.1038/s44319-023-00009-1 (PMC10897490; doi:10.1038/s44319-023-00009-1)
Supplement: Supplementary file 4 — Source Data Fig. 4 [file 44319_2023_9_MOESM4_ESM.zip › fig 3/c/densitometry/DATA.xlsx]

## Sheet: GPATs
1		AREA	MEAN	STDDEV
GPAT 3	WT	4183	34369.8	19729.9	1.7728	1
	MTCH2 KO	4183	35178.6	19748.4	2.21952	1.25199
	MFN2 KO	4183	9785.05	2982.87	0.65885	0.371644
GPAT 4	WT	4557	23255	12480.7	1.19949	1
	MTCH2 KO	4557	17097.2	11010	1.07871	0.899306
	MFN2 KO	4557	6647.99	3752.17	0.447624	0.373177
TOMM40	WT	4557	19387.4	15276.6
	MTCH2 KO	4557	15849.7	13462.3
	MFN2 KO	4557	14851.7	13583.6
2
GPAT 3	WT	4200	11705.9	5966.87	0.881987	1
	MTCH2 KO	4200	13378.5	8442.7	0.552914	0.626895
	MFN2 KO	4200	6808.99	1459.63	0.33396	0.378645
GPAT 4	WT	4200	7646.4	4723.56	0.576121	1
	MTCH2 KO	4200	11058.1	7080.74	0.457014	0.793259
	MFN2 KO	4200	4907.45	3339.81	0.240695	0.417785
CLNX	WT	4200	13272.2	9302.64
	MTCH2 KO	4200	24196.3	18365.1
	MFN2 KO	4200	20388.6	15652.7
3
GPAT 3	WT	4200	9874.23	6640.06	0.743251	1
	MTCH2 KO	4200	14786.9	8970.72	1.29481	1.74209
	MFN2 KO	4200	6941.45	2416.39	0.521579	0.701754
GPAT 4	WT	4200	30359.7	11203.8	2.28522	1
	MTCH2 KO	4200	36193.3	16734	3.16925	1.38684
	MFN2 KO	4200	19599.8	5604.9	1.47273	0.644457
TOMM40	WT	4200	13285.2	11755.3
	MTCH2 KO	4200	11420.2	9223.94
	MFN2 KO	4200	13308.5	10491.7

## Sheet: MFN2
	1
	MFN2 MITO	WT	4320	6546.86	7378.81	11.4252	1
		MTCH2 KO	4320	7564.22	8813.28	15.2159	1.33179
	MITO TOMM40	WT	4320	1955.58	645.838
		MTCH2 KO	4320	1846.55	579.216
	MFN2 ER	WT	4320	2318.18	1347.88	6.41548	1
		MTCH2 KO	4320	2757.12	1669.22	5.9847	0.932853
	ER	WT	4320	1550.2	210.098
		MTCH2 KO	4320	1655.1	278.914
	2
	MFN2 MITO	WT	3230	15055.8	14110	0.921078	1
		MTCH2 KO	3230	19566.5	18142.1	1.30812	1.4202
	MITO	WT	3230	24259.3	15319
		MTCH2 KO	3230	19807.9	13868.9
	MFN2 ER	WT	3230	2783.95	1188.47	0.435635	1
		MTCH2 KO	3230	2867.61	1340.52	0.476618	1.09407
	ER	WT	3230	4416.95	2728.13
		MTCH2 KO	3230	4462.49	2812.56
	3
	MFN2 MITO	WT	2720	21833.5	18554.9	10.4466	1
		MTCH2 KO	2720	20688.2	18264.9	10.0654	0.963504
	MITO	WT	2720	4181.26	1776.16
		MTCH2 KO	2720	3693.38	1814.63
	MFN2 ER	WT	2720	2552.52	1262.01	0.942238	1
		MTCH2 KO	2720	2171.29	811.472	0.648464	0.688217
	ER	WT	2720	3400.38	1339.38
		MTCH2 KO	2720	3425.58	1251.38

## Sheet: mtch2
	1
	MTCH2	WT	2026.48	361.2	0.166409	1
		MFN2 KO	2525.11	702.37	0.289856	1.74183
	MITO	WT	3352.36	2170.55
		MFN2 KO	3580.59	2423.17
	2
	MTCH2	WT	4610.42	1934.37	0.821292	1
		MFN2 KO	12949.3	5711.11	2.18324	2.6583
	MITO	WT	3092.02	2355.27
		MFN2 KO	3214.52	2615.89
	3
	MTCH2	WT	5148	25222.2	4.71215	1
		MFN2 KO	5148	52623.1	8.58316	1.8215
	MITO	WT	5148	5352.59
		MFN2 KO	5148	6130.96
