# Supplementary material for: MTCH2 cooperates with MFN2 and lysophosphatidic acid synthesis to sustain mitochondrial fusion
Source: EMBO Rep. 2023 Dec 14;25(1):8. doi: 10.1038/s44319-023-00009-1 (PMC10897490; doi:10.1038/s44319-023-00009-1)
Supplement: Supplementary file 4 — Source Data Fig. 4 [file 44319_2023_9_MOESM4_ESM.zip › fig 3/g/mito morph mtch2 oe FSG.xlsx]

## Sheet: Sheet1
		fragmented			elongated			hyperfused
		1	2	3	1	2	3	1	2	3
	wt	8	9	6	36	45	38	3	4	2		47	58	46
	wt fsg67	22	36	28	4	3	2	0	0	0		26	39	30
	MFN2 ko control	30	26	51	0	0	0	0	0	0		30	26	51
	ko fsg67	33	25	34	0	0	0	0	0	0		33	25	34
mtch2 oe	wt	5	3	2	34	15	25	14	4	9		53	22	36
	wt fsg67	9	4	5	34	15	27	10	8	8		53	27	40
	MFN2 ko control	16	14	18	13	18	23	8	4	8		37	36	49
	ko fsg67	11	16	18	18	18	24	9	4	6		38	38	48
		fragmented			elongated			hyperfused
		1	2	3	1	2	3	1	2	3
	wt	17.0213	15.5172	13.0435	76.5957	77.5862	82.6087	6.38298	6.89655	4.34783		100	100	100
	wt fsg67	84.6154	92.3077	93.3333	15.3846	7.69231	6.66667	0	0	0		100	100	100
	MFN2 ko control	100	100	100	0	0	0	0	0	0		100	100	100
	ko fsg67	100	100	100	0	0	0	0	0	0		100	100	100
mtch2 oe	wt	9.43396	13.6364	5.55556	64.1509	68.1818	69.4444	26.4151	18.1818	25		100	100	100
	wt fsg67	16.9811	14.8148	12.5	64.1509	55.5556	67.5	18.8679	29.6296	20		100	100	100
	MFN2 ko control	43.2432	38.8889	36.7347	35.1351	50	46.9388	21.6216	11.1111	16.3265		100	100	100
	ko fsg67	28.9474	42.1053	37.5	47.3684	47.3684	50	23.6842	10.5263	12.5		100	100	100
