# Supplementary material for: MTCH2 cooperates with MFN2 and lysophosphatidic acid synthesis to sustain mitochondrial fusion
Source: EMBO Rep. 2023 Dec 14;25(1):8. doi: 10.1038/s44319-023-00009-1 (PMC10897490; doi:10.1038/s44319-023-00009-1)
Supplement: Supplementary file 4 — Source Data Fig. 4 [file 44319_2023_9_MOESM4_ESM.zip › fig 3/h/AR MTCH2 OE GPATi.xlsx]

## Sheet: Sheet1
	CTRL				GPATi				MTCH2 OE				GPATi + MTCH2 OE
	wt	mtch2 ko	mfn2 ko		wt	mtch2 ko	mfn2 ko		wt	mtch2 ko	mfn2 ko		wt	mtch2 ko	mfn2 ko
	2.18	1.94	1.78		1.95	1.89	1.89		2.74	2.37	2.59		2.97	1.85	2.15
	2.13	1.94	1.89		2.13	1.88	1.83		2.49	2.88	2.96		3.35	2.06	2.47
	2.23	1.98	1.86		2.1	1.92	1.86		3.41	2.85	2.5		2.33	1.93	2.39
	2.13	1.82	1.91		2.13	1.89	1.93		2.78	2.65	2.55		2.69	2.16	2.29
	2.24	1.96	2.04		1.85	1.89	1.92		2.64	2.22	2.72		3.34	1.87	2.55
	2.24	1.86	2.01		2	1.93	1.97		3.53	2.38	2.74		2.63	2.16	1.9
	2.25	1.94	1.88		2.06	1.84	1.82		3.1	3.16	2.54		2.59	1.92	1.96
	2.18	1.94	1.96		2.05	1.89	1.88		3.01	3	2.86		2.51	1.95	2.4
	2.5	1.85	1.89		2.08	1.86	1.89		2.89	2.53	2.73		3.41	1.89	2.43
	2.31	1.87	1.89		2.13	1.83	1.87		2.37	2.35	2.35		2.16	2.32	2.45
					1.99				2.6	2.76	2.47		2.78	2.45	2.1
									3.23		2.47		2.85	1.91	2.37
									2.23		2.86		3	2.02	1.97
									2.09		2.08		3.31	2.29	2.09
									2.85		2.3		3.62	2.19	2.63
									2.72		2.71		3.05		2.65
											2.28		2.68		2.94
											3.06		2.46		2.02
											3.13		3.03		1.92
											3				2.54
											2.8
