# Supplementary material for: MTCH2 cooperates with MFN2 and lysophosphatidic acid synthesis to sustain mitochondrial fusion
Source: EMBO Rep. 2023 Dec 14;25(1):8. doi: 10.1038/s44319-023-00009-1 (PMC10897490; doi:10.1038/s44319-023-00009-1)
Supplement: Supplementary file 4 — Source Data Fig. 4 [file 44319_2023_9_MOESM4_ESM.zip › fig 3/j/mito morph mfn2 oe FSG.xlsx]

## Sheet: Sheet1
		fragmented			elongated			hyperfused
		1	2	3	1	2	3	1	2	3
	CONTROL	23	35	29	3	4	6	0	0	0		26	39	35
	MFN2-MYC	6	7	4	11	14	17	3	5	6		20	26	27
	MFN2-MYC + GPATi	32	25	41	0	0	0	0	0	0		32	25	41
		fragmented			elongated			hyperfused
		1	2	3	1	2	3	1	2	3
	CONTROL	88.4615	89.7436	82.8571	11.5385	10.2564	17.1429	0	0	0		100	100	100
	MFN2-MYC	30	26.9231	14.8148	55	53.8462	62.963	15	19.2308	22.2222		100	100	100
	MFN2-MYC + GPATi	100	100	100	0	0	0	0	0	0		100	100	100
