# Supplementary material for: MTCH2 cooperates with MFN2 and lysophosphatidic acid synthesis to sustain mitochondrial fusion
Source: EMBO Rep. 2023 Dec 14;25(1):8. doi: 10.1038/s44319-023-00009-1 (PMC10897490; doi:10.1038/s44319-023-00009-1)
Supplement: Supplementary file 4 — Source Data Fig. 4 [file 44319_2023_9_MOESM4_ESM.zip › fig 3/k/AR MFN2 OE GPATi.xlsx]

## Sheet: Sheet1
		CONTROL	MFN2 OE	MFN2 OE + GPATi
		1.79	2.55	1.92
		1.77	2.41	1.82
		1.71	2.32	1.84
		1.88	2.24	1.67
		1.88	2.63	1.74
		1.82	2.9	1.95
		1.88	2.12	1.73
		1.93	2.46	1.75
		1.91	2.35	1.75
		1.75	2.44	1.86
		1.91	2.57	1.9
		1.88	2.59	2.02
		1.78	2.42	1.96
		1.79	2.32	2.01
		1.86	2.48	1.98
