# Supplementary material for: MTCH2 cooperates with MFN2 and lysophosphatidic acid synthesis to sustain mitochondrial fusion
Source: EMBO Rep. 2023 Dec 14;25(1):8. doi: 10.1038/s44319-023-00009-1 (PMC10897490; doi:10.1038/s44319-023-00009-1)
Supplement: Supplementary file 4 — Source Data Fig. 4 [file 44319_2023_9_MOESM4_ESM.zip › fig 3/m/MITO MORPHOLOGY GPAT34si MFN2 OE.xlsx]

## Sheet: Sheet1
			fragmented			elongated			hyperfused
			1	2	3	1	2	3	1	2	3
	MTCH2 KO	NT CONTROL	32	30	40	4	3	3	0	0	0		36	33	43
		NT MFN2 OE	5	3	5	20	17	19	3	5	3		28	25	27
		GPAT3/4 CONTROL	35	30	35	6	3	4	0	0	0		41	33	39
		GPAT3/4 MFN2 OE	27	27	25	4	3	4	1	2	1		32	32	30
			fragmented			elongated			hyperfused
			1	2	3	1	2	3	1	2	3
		NT CONTROL	88.8889	90.9091	93.0233	11.1111	9.09091	6.97674	0	0	0		100	100	100
		NT MFN2 OE	17.8571	12	18.5185	71.4286	68	70.3704	10.7143	20	11.1111		100	100	100
		GPAT3/4 CONTROL	85.3659	90.9091	89.7436	14.6341	9.09091	10.2564	0	0	0		100	100	100
		GPAT3/4 MFN2 OE	84.375	84.375	83.3333	12.5	9.375	13.3333	3.125	6.25	3.33333		100	100	100
													0	0	0
