# Supplementary material for: MTCH2 cooperates with MFN2 and lysophosphatidic acid synthesis to sustain mitochondrial fusion
Source: EMBO Rep. 2023 Dec 14;25(1):8. doi: 10.1038/s44319-023-00009-1 (PMC10897490; doi:10.1038/s44319-023-00009-1)
Supplement: Supplementary file 4 — Source Data Fig. 4 [file 44319_2023_9_MOESM4_ESM.zip › fig 3/n/ar GPAT3-4 SI MFN2 OE.xlsx]

## Sheet: Sheet1
			MTCH2 KO Ntsi			MTCH2 KO GPAT3-4 si
			CONTROL	MFN2 MYC		CONTROL	MFN2 MYC
			1.992	2.539		1.916	1.928
			1.919	2.479		2.063	1.899
			1.962	2.657		1.946	1.937
			1.96	2.512		1.916	2.095
			2.038	2.29		2.158	2.158
			2.002	2.836		1.923	2.11
			1.988	3.052		1.997	2.163
			2.099	2.655		2.071	2.032
			1.948	2.279		2.17	1.88
			1.895	2.597		2.148	2.099
			2.018	2.408		2.055	2.017
			2.023	2.663		1.985	2.158
			1.899	2.662		2.068	1.908
			2.135	2.374		1.952	1.924
			1.885	2.601		2.066	1.894
			1.951	2.582		2.004	1.853
			2.209	2.881		1.858	2.156
			2.076	2.392		2.112	2.018
			1.921	2.635		2.087	2.35
			2.039	2.547		1.981	2.059
			1.944	2.752		1.97	2.149
			1.974	2.551		1.914	2.195
			2.064	2.498		1.962	2.072
			1.965	2.554		2.195	1.974
			1.972	2.751		2.027	2.049
			2.215	2.128		1.942	1.931
			1.903	3.125			2.156
			1.835	2.39			1.973
			1.913	2.665			2.105
				2.629			1.902
				2.389			2.087
				2.224			1.964
							2.044
							2.082
