# Supplementary material for: MTCH2 cooperates with MFN2 and lysophosphatidic acid synthesis to sustain mitochondrial fusion
Source: EMBO Rep. 2023 Dec 14;25(1):8. doi: 10.1038/s44319-023-00009-1 (PMC10897490; doi:10.1038/s44319-023-00009-1)
Supplement: Supplementary file 5 — Source Data EV Fig. 1 [file 44319_2023_9_MOESM5_ESM.zip]

Archive with 137 entries (83 files):
- fig 4/
- fig 4/a/
- fig 4/a/IMAGES/
- fig 4/a/IMAGES/CONTROL/
- fig 4/a/IMAGES/CONTROL/MAX_MEFs  MFN2 KO control  tom598 cytc 633 dapi3_thumb_w1Con-mcherry_s1.TIF - Stage25-1.tif (RGB).tif
- fig 4/a/IMAGES/CONTROL/MAX_MEFs  MTCH2 KO control  tom598 cytc 633 dapi3_thumb_w1Con-mcherry_s1.TIF - Stage26-1.tif (RGB).tif
- fig 4/a/IMAGES/CONTROL/MAX_MEFs  WT control  tom598 cytc 633 dapi3_thumb_w1Con-mcherry_s1.TIF - Stage5-1.tif (RGB).tif
- fig 4/a/IMAGES/GPATi/
- fig 4/a/IMAGES/GPATi+HBSS/
- fig 4/a/IMAGES/GPATi+HBSS/MAX_mefs mfn2 ko FSG67 HBSS tom598 cytc 633 dapi3_thumb_w1Con-mcherry_s1.TIF - Stage15-1.tif (RGB).tif
- fig 4/a/IMAGES/GPATi+HBSS/MAX_mefs mtch2 ko FSG67 HBSS tom598 cytc 633 dapi5_thumb_w1Con-mcherry_s1.TIF - Stage10-1.tif (RGB).tif
- fig 4/a/IMAGES/GPATi+HBSS/MAX_mefs WT FSG67 HBSS tom598 cytc 633 dapi1_thumb_w1Con-mcherry_s1.TIF - Stage13-1.tif (RGB).tif
- fig 4/a/IMAGES/GPATi/MAX_mefs mfn2 ko fsg64 tom 598 cytc633 dapi im6_thumb_w1Con-mcherry_s1.TIF - Stage18-1.tif (RGB).tif
- fig 4/a/IMAGES/GPATi/MAX_mefs mtch2 ko fsg64 tom 598 cytc633 dapi im6_thumb_w1Con-mcherry_s1.TIF - Stage29-1.tif (RGB).tif
- fig 4/a/IMAGES/GPATi/MAX_mefs wt fsg64 tom 598 cytc633 dapi im6_thumb_w1Con-mcherry_s1.TIF - Stage5 -1.tif (RGB).tif
- fig 4/a/IMAGES/HBSS/
- fig 4/a/IMAGES/HBSS/MAX_MEFs  mfn2 ko HBSS tom598 cytc 633 dapi3_thumb_w1Con-mcherry_s1.TIF - Stage32 -1.tif (RGB).tif
- fig 4/a/IMAGES/HBSS/MAX_MEFs  mtch2 ko HBSS tom598 cytc 633 dapi3_thumb_w1Con-mcherry_s1.TIF - Stage6 -1.tif (RGB).tif
- fig 4/a/IMAGES/HBSS/MAX_MEFs  WT HBSS tom598 cytc 633 dapi_thumb_w1Con-mcherry_s1.TIF - Stage19-1.tif (RGB).tif
- fig 4/b/
- fig 4/b/MITO MORPHOLOGY HBSS AND GPATi.xlsx
- fig 4/c/
- fig 4/c/AR HBSS AND GPATi.xlsx
- fig 4/d/
- fig 4/d/IMAGES/
- fig 4/d/IMAGES/CHX/
- fig 4/d/IMAGES/CHX/MFN2 KO/
- fig 4/d/IMAGES/CHX/MFN2 KO/MAX_mfn2 ko chx  mito ds red tom40 cy123_thumb_w1Con-Cy5-13.tif
- fig 4/d/IMAGES/CHX/MTCH2 KO/
- fig 4/d/IMAGES/CHX/MTCH2 KO/mitomef 11c11 ko chx3_thumb_w1Con-mcherry-1SS.tif
- fig 4/d/IMAGES/CHX/WT/
- fig 4/d/IMAGES/CHX/WT/mitomef ff chx4_thumb_w1Con-mcherry-1SS.tif
- fig 4/d/IMAGES/CONTROL/
- fig 4/d/IMAGES/CONTROL/MFN2 KO/
- fig 4/d/IMAGES/CONTROL/MFN2 KO/MAX_mfn2 kocontrol  mito ds red tom40 cy68_thumb_w1Con-Cy5-13.tif
- fig 4/d/IMAGES/CONTROL/MTCH2 KO/
- fig 4/d/IMAGES/CONTROL/MTCH2 KO/mitomef 11c11 ko control5_thumb_w1Con-mcherry-1SS.tif
- fig 4/d/IMAGES/CONTROL/WT/
- fig 4/d/IMAGES/CONTROL/WT/mitomef FF control5_thumb_w1Con-mcherrySS.tif
- fig 4/d/IMAGES/GPATi/
- fig 4/d/IMAGES/GPATi + CHX/
- fig 4/d/IMAGES/GPATi + CHX/MFN2 KO/
- fig 4/d/IMAGES/GPATi + CHX/MFN2 KO/MAX_mefs mfn2 ko fsg64 chx tom 598 cytc633 dapi im2_thumb_w1Con-mcherry_s1.TIF - Stage5-1.tif (RGB)-3scale.tif
- fig 4/d/IMAGES/GPATi + CHX/MFN2 KO/MAX_mefs mfn2 ko fsg64 chx tom 598 cytc633 dapi im2_thumb_w1Con-mcherry_s1.TIF - Stage5-1.tif (RGB).tif
- fig 4/d/IMAGES/GPATi + CHX/MTCH2 KO/
- fig 4/d/IMAGES/GPATi + CHX/MTCH2 KO/mitomef 11c11 mtch2 ko fgs67---CHX 28_thumb_w1Con-mcherry-1SS.tif
- fig 4/d/IMAGES/GPATi + CHX/WT/
- fig 4/d/IMAGES/GPATi + CHX/WT/mitomef FF fgs67---CHX 10_thumb_w1Con-mcherry-1SS.tif
- fig 4/d/IMAGES/GPATi/MFN2 KO/
- fig 4/d/IMAGES/GPATi/MFN2 KO/MAX_mfn2 ko fsg67  mito ds red tom40 cy86_thumb_w1Con-Cy5-13.tif
- fig 4/d/IMAGES/GPATi/MTCH2 KO/
- fig 4/d/IMAGES/GPATi/MTCH2 KO/mitomef 11c11 FGS8_thumb_w1Con-mcherry-1SS.tif
- fig 4/d/IMAGES/GPATi/WT/
- fig 4/d/IMAGES/GPATi/WT/mitomef ff FGS79_thumb_w1Con-mcherry-1SS.tif
- fig 4/e/
- fig 4/e/MITO MORPHOLOGY CHX GPATi.xlsx
- fig 4/f/
- fig 4/f/AR CHX GPATi.xlsx
- fig 4/g/
- fig 4/g/IMAGES/
- fig 4/g/IMAGES/chx/
- fig 4/g/IMAGES/chx/MAX_mefs MTCH2 KO CHX dsRED mito-PAGFP15_thumb_w1Con-mcherry_t1-1-1 OPT3.tif
- fig 4/g/IMAGES/chx/MAX_mefs MTCH2 KO CHX dsRED mito-PAGFP15_thumb_w1Con-mcherry_t1-1.tif
- fig 4/g/IMAGES/chx/MAX_mefs MTCH2 KO CHX dsRED mito-PAGFP15_thumb_w1Con-mcherry_t1-2.tif
- fig 4/g/IMAGES/chx/MAX_mefs MTCH2 KO CHX dsRED mito-PAGFP15_thumb_w1Con-mcherry_t1-3.tif
- fig 4/g/IMAGES/chx/MAX_mefs MTCH2 KO CHX dsRED mito-PAGFP15_thumb_w1Con-mcherry_t1-4 t5.tif
- fig 4/g/IMAGES/chx/MAX_mefs MTCH2 KO CHX dsRED mito-PAGFP15_thumb_w1Con-mcherry_t1-5 t10.tif
- fig 4/g/IMAGES/ctrl/
- fig 4/g/IMAGES/ctrl/MAX_mefs MTCH2 KO control dsRED mito-PAGFP_thumb_w1Con-mcherry_t1-1.tif
- fig 4/g/IMAGES/ctrl/MAX_mefs MTCH2 KO control dsRED mito-PAGFP_thumb_w1Con-mcherry_t1-2.tif
- fig 4/g/IMAGES/ctrl/MAX_mefs MTCH2 KO control dsRED mito-PAGFP_thumb_w1Con-mcherry_t1-3 t0.tif
- fig 4/g/IMAGES/ctrl/MAX_mefs MTCH2 KO control dsRED mito-PAGFP_thumb_w1Con-mcherry_t1-4 t5.tif
- fig 4/g/IMAGES/ctrl/MAX_mefs MTCH2 KO control dsRED mito-PAGFP_thumb_w1Con-mcherry_t1-5 t10.tif
- fig 4/g/IMAGES/fsg+chx/
- fig 4/g/IMAGES/fsg+chx/MAX_mtch2 ko fsg chx mito red pagfp1_thumb_w1Con-mcherry_t1-1.tif
- fig 4/g/IMAGES/fsg+chx/MAX_mtch2 ko fsg chx mito red pagfp1_thumb_w1Con-mcherry_t1-2 t0.tif
- fig 4/g/IMAGES/fsg+chx/MAX_mtch2 ko fsg chx mito red pagfp1_thumb_w1Con-mcherry_t1-3.tif
- fig 4/g/IMAGES/fsg+chx/MAX_mtch2 ko fsg chx mito red pagfp1_thumb_w1Con-mcherry_t1-4t5.tif
- fig 4/g/IMAGES/fsg+chx/MAX_mtch2 ko fsg chx mito red pagfp1_thumb_w1Con-mcherry_t1-5t10-1 scale.tif
- fig 4/g/IMAGES/fsg+chx/MAX_mtch2 ko fsg chx mito red pagfp1_thumb_w1Con-mcherry_t1-5t10.tif
- fig 4/h/
- fig 4/h/data pagfp.xlsx
- fig 4/i/
- fig 4/i/IMAGES/
- fig 4/i/IMAGES/MTCH2 KO GPAT3-4 si/
- fig 4/i/IMAGES/MTCH2 KO GPAT3-4 si/CHX/
- fig 4/i/IMAGES/MTCH2 KO GPAT3-4 si/CHX/MAX_MEFs MTCH2 KO GPAT3-4 si HBSS TOM40598 CYT633 DAPI1_thumb_w1Con-mcherry_s1.TIF - Stage4 -1.tif
- fig 4/i/IMAGES/MTCH2 KO GPAT3-4 si/CHX/MAX_MEFs MTCH2 KO GPAT3-4 si HBSS TOM40598 CYT633 DAPI1_thumb_w1Con-mcherry_s1.TIF - Stage4 -2scale.tif
- fig 4/i/IMAGES/MTCH2 KO GPAT3-4 si/CONTROL/
- fig 4/i/IMAGES/MTCH2 KO GPAT3-4 si/CONTROL/MAX_MEFs MTCH2 KO GPAT3-4 si CONTROL TOM40598 CYT633 DAPI1_thumb_w1Con-mcherry_s1.TIF - Stage30-1.tif
- fig 4/i/IMAGES/MTCH2 KO GPAT3-4 si/HBSS/
- fig 4/i/IMAGES/MTCH2 KO GPAT3-4 si/HBSS/MAX_MEFs MTCH2 KO GPAT3-4 si HBSS TOM40598 CYT633 DAPI_thumb_w1Con-mcherry_s1.TIF - Stage46 -1-1.tif
- fig 4/i/IMAGES/MTCH2 KO NTsi/
- fig 4/i/IMAGES/MTCH2 KO NTsi/CHX/
- fig 4/i/IMAGES/MTCH2 KO NTsi/CHX/MAX_MEFs MTCH2 KO NT si CHX TOM40598 CYT633 DAPI2_thumb_w1Con-mcherry_s1.TIF - Stage15-1.tif
- fig 4/i/IMAGES/MTCH2 KO NTsi/CONTROL/
- fig 4/i/IMAGES/MTCH2 KO NTsi/CONTROL/MAX_MEFs MTCH2 KO NT si CONTROL TOM40598 CYT633 DAPI2_thumb_w1Con-mcherry_s1.TIF - Stage7 -1-1.tif
- fig 4/i/IMAGES/MTCH2 KO NTsi/HBSS/
- fig 4/i/IMAGES/MTCH2 KO NTsi/HBSS/C2-MAX_MEFs MTCH2 KO GPAT3-4 si CONTROL TOM40598 CYT633 DAPI2_thumb_w1Con-mcherry_s1.TIF - Stage9 -1-1.tif
- fig 4/j/
- fig 4/j/MITO MORPG GPAT3-4si AND STRESS.xlsx
- fig 4/k/
- fig 4/k/AR GPAT3-4 si AND STRESS.xlsx
- fig 4/l/
- fig 4/l/IMAGES/
- fig 4/l/IMAGES/CHX/
- fig 4/l/IMAGES/CHX/MAX_ff  CHX 44_thumb_w1Con-Cy5-1  8BIT.tif
- fig 4/l/IMAGES/CHX/MAX_ff  CHX 44_thumb_w1Con-Cy5-1.tif
- fig 4/l/IMAGES/CHX/MAX_mfn2 si  CHX 60_thumb_w1Con-Cy5-1 8BIT.tif
- fig 4/l/IMAGES/CHX/MAX_mfn2 si  CHX 60_thumb_w1Con-Cy5-1.tif
- fig 4/l/IMAGES/CHX/MAX_mtch2 ko  CHX 30_thumb_w1Con-Cy5-1 8BIT.tif
- fig 4/l/IMAGES/CHX/MAX_mtch2 ko  CHX 30_thumb_w1Con-Cy5-1.tif
- fig 4/l/IMAGES/CHX/MAX_mtch2 ko mfn2 si CHX 10_thumb_w1Con-Cy5-1 8BIT-1 10um scale bar.tif
- fig 4/l/IMAGES/CHX/MAX_mtch2 ko mfn2 si CHX 10_thumb_w1Con-Cy5-1 8BIT.tif
- fig 4/l/IMAGES/CHX/MAX_mtch2 ko mfn2 si CHX 10_thumb_w1Con-Cy5-1.tif
- fig 4/l/IMAGES/CONTROL/
- fig 4/l/IMAGES/CONTROL/MAX_mefs control3_thumb_w1Con-Cy5-1 8BIT.tif
- fig 4/l/IMAGES/CONTROL/MAX_mefs control3_thumb_w1Con-Cy5-1.tif
- fig 4/l/IMAGES/CONTROL/MAX_mefsmfn2 si  control23_thumb_w1Con-Cy5-1 8BIT.tif
- fig 4/l/IMAGES/CONTROL/MAX_mefsmfn2 si  control23_thumb_w1Con-Cy5-1.tif
- fig 4/l/IMAGES/CONTROL/MAX_mtch2 ko control37_thumb_w1Con-Cy5-1 8BUT.tif
- fig 4/l/IMAGES/CONTROL/MAX_mtch2 ko control37_thumb_w1Con-Cy5-1.tif
- fig 4/l/IMAGES/CONTROL/MAX_mtch2 ko mfn2 si control55_thumb_w1Con-Cy5-1 8BIT.tif
- fig 4/l/IMAGES/CONTROL/MAX_mtch2 ko mfn2 si control55_thumb_w1Con-Cy5-1.tif
- fig 4/l/IMAGES/HBSS/
- fig 4/l/IMAGES/HBSS/MAX_ff  hbss56_thumb_w1Con-Cy5-1 8BIT.tif
- fig 4/l/IMAGES/HBSS/MAX_ff  hbss56_thumb_w1Con-Cy5-1.tif
- fig 4/l/IMAGES/HBSS/MAX_mfn2 si  hbss64_thumb_w1Con-Cy5-1  8BIT.tif
- fig 4/l/IMAGES/HBSS/MAX_mfn2 si  hbss64_thumb_w1Con-Cy5-1.tif
- fig 4/l/IMAGES/HBSS/MAX_MTCH2 KO i  hbss42_thumb_w1Con-Cy5-1 8BIT.tif
- fig 4/l/IMAGES/HBSS/MAX_MTCH2 KO i  hbss42_thumb_w1Con-Cy5-1.tif
- fig 4/l/IMAGES/HBSS/MAX_MTCH2 KOmfn2 si  hbss14_thumb_w1Con-Cy5-1 8BIT.tif
- fig 4/l/IMAGES/HBSS/MAX_MTCH2 KOmfn2 si  hbss14_thumb_w1Con-Cy5-1.tif
- fig 4/m/
- fig 4/m/MITO MORPHOLOGY MFN2 SILENCING MEFS.xlsx
- fig 4/n/
- fig 4/n/AR MEFS MTCH2 KO MFN2 si.xlsx
