# Supplementary material for: MTCH2 cooperates with MFN2 and lysophosphatidic acid synthesis to sustain mitochondrial fusion
Source: EMBO Rep. 2023 Dec 14;25(1):8. doi: 10.1038/s44319-023-00009-1 (PMC10897490; doi:10.1038/s44319-023-00009-1)
Supplement: Supplementary file 5 — Source Data EV Fig. 1 [file 44319_2023_9_MOESM5_ESM.zip › fig 4/b/MITO MORPHOLOGY HBSS AND GPATi.xlsx]

## Sheet: Sheet1
			FRAGMENTED			ELONGATED			HYPERFUSED
	CONTROL	WT	9	4	8	28	24	30	0	2	4		37	30	42
		MTCH2 KO	34	29	30	10	5	7	0	0	0		44	34	37
		MFN2 KO	48	40	27	0	0	0	0	0	0		48	40	27
	HBSS	WT	0	0	2	20	12	10	20	20	27		40	32	39
		MTCH2 KO	1	0	3	11	18	12	14	15	17		26	33	32
		MFN2 KO	4	3	5	44	38	27	43	35	42		91	76	74
	GPATi	WT	38	27	35	0	0	0	0	0	0		38	27	35
		MTCH2 KO	21	28	23	0	0	0	0	0	0		21	28	23
		MFN2 KO	31	28	27	0	0	0	0	0	0		31	28	27
	GPATi + HBSS	WT	37	44	28	0	0	0	0	0	0		37	44	28
		MTCH2 KO	48	39	33	0	0	0	0	0	0		48	39	33
		MFN2 KO	34	49	31	0	0	0	0	0	0		34	49	31
			FRAGMENTED			ELONGATED			HYPERFUSED
	CONTROL	WT	24.3243	13.3333	19.0476	75.6757	80	71.4286	0	6.66667	9.52381		100	100	100
		MTCH2 KO	77.2727	85.2941	81.0811	22.7273	14.7059	18.9189	0	0	0		100	100	100
		MFN2 KO	100	100	100	0	0	0	0	0	0		100	100	100
	HBSS	WT	0	0	5.12821	50	37.5	25.641	50	62.5	69.2308		100	100	100
		MTCH2 KO	3.84615	0	9.375	42.3077	54.5455	37.5	53.8462	45.4545	53.125		100	100	100
		MFN2 KO	4.3956	3.94737	6.75676	48.3516	50	36.4865	47.2527	46.0526	56.7568		100	100	100
	GPATi	WT	100	100	100	0	0	0	0	0	0		100	100	100
		MTCH2 KO	100	100	100	0	0	0	0	0	0		100	100	100
		MFN2 KO	100	100	100	0	0	0	0	0	0		100	100	100
	GPATi + HBSS	WT	100	100	100	0	0	0	0	0	0		100	100	100
		MTCH2 KO	100	100	100	0	0	0	0	0	0		100	100	100
		MFN2 KO	100	100	100	0	0	0	0	0	0		100	100	100
