# Supplementary material for: MTCH2 cooperates with MFN2 and lysophosphatidic acid synthesis to sustain mitochondrial fusion
Source: EMBO Rep. 2023 Dec 14;25(1):8. doi: 10.1038/s44319-023-00009-1 (PMC10897490; doi:10.1038/s44319-023-00009-1)
Supplement: Supplementary file 5 — Source Data EV Fig. 1 [file 44319_2023_9_MOESM5_ESM.zip › fig 4/c/AR HBSS AND GPATi.xlsx]

## Sheet: Sheet1
	CONTROL				HBSS				GPATi				GPATi + HBSS
	wt	mtch2 ko	mfn2 ko		wt	mtch2 ko	mfn2 ko		wt	mtch2 ko	mfn2 ko		wt	mtch2 ko	mfn2 ko
	2.461	2.036	1.891		2.696	2.645	2.575		2.103	1.78	1.905		1.881	1.891	1.918
	2.352	2.032	1.779		2.748	2.627	2.468		2.114	1.782	1.832		1.976	1.844	1.881
	2.313	2.127	1.898		2.602	2.588	2.574		2.139	1.79	2.169		1.889	1.973	1.927
	2.371	1.968	1.901		2.743	2.316	2.563		2.143	1.827	2.072		1.89	1.817	1.788
	2.377	2.082	1.903		2.549	2.613	2.531		2.123	1.856	1.798		1.912	1.819	1.808
	2.402	1.911	1.844		2.633	2.465	2.751		2.235	1.852	1.985		1.944	1.908	1.872
	2.299	2.046	1.745		2.723	2.523	2.583		2.113	1.838	1.808		2.003	1.78	1.971
	2.549	2.071	1.911		2.602	2.488	2.527		2.079	1.842	1.999		1.96	1.883	1.92
	2.394	2.004	1.839		2.647	2.592	2.507		2.001	1.813	1.864		1.9	1.897	2.018
	2.629	1.89	1.828		2.615	2.507	2.548		2.032	1.848	1.835		1.888	1.962	2.019
	2.522	2.156	1.771		2.629	2.582	2.508		2.148	1.86	2.002		1.873	1.941	1.839
	2.587	2.089	1.927		2.737	2.767	2.57		2.153	1.794	1.985		1.978	1.999	1.781
	2.49	2.127	1.831		2.758	2.5	2.551		2.079	1.791	1.944		2.014	1.975	1.848
	2.451	1.836	1.876		2.672	2.621	2.637		1.97	1.845	2.117		1.947	2.01	1.821
	2.35	1.821	1.817		2.62	2.65	2.505		2.079	1.93	1.952		1.919	2.049	1.887
	2.479	1.816	1.877		2.613	2.649	2.533		2.085	1.888	2.104		1.923	1.922	1.919
	2.462	2.001	1.928		2.646	2.574	2.657		2.01	1.819	1.948		1.947	1.911	1.822
	2.484	2.033	1.908		2.731	2.569	2.709		2.125	1.94	1.955		1.892	2.054	1.878
	2.392	2.004	1.894		2.698	2.724	2.741		2.08	1.85	2.036		1.882	2.211	1.952
	2.373	1.921	1.885		2.815	2.417	2.718		2.1	1.808	1.892		1.989	1.878	1.957
	2.624	2.044	1.821		2.847	2.447	2.743		2.068	1.805	1.959		1.91	1.903	1.906
	2.52	1.994	1.841		2.87	2.517	2.585		2.211	1.98	2.045		1.908	1.908	1.991
	2.473	1.915	1.892			2.492	2.464		2.027	1.9	1.871		1.937	2.024	1.784
	2.555	1.927	1.851			2.504	2.579		2.137	1.851	1.911		1.859	1.801	1.878
			1.901						2.089	1.984	1.967		1.982	1.903	1.969
									2.047	1.817	2.026			1.884
