# Supplementary material for: MTCH2 cooperates with MFN2 and lysophosphatidic acid synthesis to sustain mitochondrial fusion
Source: EMBO Rep. 2023 Dec 14;25(1):8. doi: 10.1038/s44319-023-00009-1 (PMC10897490; doi:10.1038/s44319-023-00009-1)
Supplement: Supplementary file 5 — Source Data EV Fig. 1 [file 44319_2023_9_MOESM5_ESM.zip › fig 4/e/MITO MORPHOLOGY CHX GPATi.xlsx]

## Sheet: Sheet1
		fragmented			elongated			hyperfused			collapsed
	WT	20	12.2449	20	80	85.7143	78.3333	0	2.04082	1.66667	0	0	0
	WT FSG67	83.3333	88.8889	96.5517	16.6667	11.1111	3.44828	0	0	0	0	0	0
	WT CHX	2.08333	0	0	6.25	7.69231	10.4167	87.5	89.7436	83.3333	4.16667	2.5641	6.25
	WT FSG67 CHX	3.22581	0	2.77778	6.45161	5.66038	0	83.871	90.566	94.4444	6.45161	3.77358	2.77778
	MTCH2 KO	89.7959	94.1176	93.0233	10.2041	5.88235	6.97674	0	0	0	0	0	0
	MTCH2 KO FSG67	100	100	100	0	0	0	0	0	0	0	0	0
	MTCH2 KO CHX	1.78571	1.96078	5.12821	5.35714	15.6863	14.1026	69.6429	70.5882	71.7949	23.2143	11.7647	8.97436
	MTCH2 KO FSG67 CHX	7.14286	20	27.6596	2.85714	5.45455	8.51064	15.7143	5.45455	6.38298	74.2857	69.0909	57.4468
	MFN2 KO	100	100	100	0	0	0	0	0	0	0	0	0
	MFN2 KO FSG67	100	100	100	0	0	0	0	0	0	0	0	0
	MFN2 KO CHX	15.7143	6.81818	12.9032	34.2857	36.3636	38.7097	50	56.8182	48.3871	0	0	0
	MFN2 KO FSG67 CHX	27.0833	31.3725	15.6863	52.0833	50.9804	62.7451	12.5	7.84314	17.6471	8.33333	9.80392	3.92157
