# Supplementary material for: MTCH2 cooperates with MFN2 and lysophosphatidic acid synthesis to sustain mitochondrial fusion
Source: EMBO Rep. 2023 Dec 14;25(1):8. doi: 10.1038/s44319-023-00009-1 (PMC10897490; doi:10.1038/s44319-023-00009-1)
Supplement: Supplementary file 5 — Source Data EV Fig. 1 [file 44319_2023_9_MOESM5_ESM.zip › fig 4/f/AR CHX GPATi.xlsx]

## Sheet: Sheet1
		CONTROL				CHX				GPATi				GPATi + CHX
		WT	MTCH2 KO	MFN2 KO		WT	MTCH2 KO	MFN2 KO		WT	MTCH2 KO	MFN2 KO		WT	MTCH2 KO	MFN2 KO
		2.461	2.036	1.891		2.87	2.677	3.014		2.103	1.78	1.905		3.142	2.517	2.506
		2.352	2.032	1.779		2.753	3.049	3.084		2.114	1.782	1.832		2.978	2.365	2.606
		2.313	2.127	1.898		3.093	3.157	2.977		2.139	1.79	2.169		2.887	2.349	2.502
		2.371	1.968	1.901		2.639	2.834	2.707		2.143	1.827	2.072		3.138	2.097	2.427
		2.377	2.082	1.903		2.835	2.781	2.934		2.123	1.856	1.798		3.023	1.948	2.456
		2.402	1.911	1.844		2.822	2.726	2.648		2.235	1.852	1.985		2.927	2.23	2.827
		2.299	2.046	1.745		2.803	2.923	2.772		2.113	1.838	1.808		2.836	2.128	2.46
		2.549	2.071	1.911		2.7	2.642	2.523		2.079	1.842	1.999		3.144	2.027	2.572
		2.394	2.004	1.839		2.875	2.738	3.022		2.001	1.813	1.864		2.742	2.059	2.479
		2.629	1.89	1.828		2.92	2.588	2.863		2.032	1.848	1.835		3.167	2.195	2.554
		2.522	2.156	1.771		2.999	2.625	2.717		2.148	1.86	2.002		2.973	2.002	2.488
		2.587	2.089	1.927		3.21	2.687	2.435		2.153	1.794	1.985		3.039	2.23	2.615
		2.49	2.127	1.831		2.781	2.846	2.978		2.079	1.791	1.944		2.947	2.332	2.848
		2.451	1.836	1.876		3.218	2.763	2.545		1.97	1.845	2.117		2.743	2.456	2.74
		2.35	1.821	1.817		3.382	2.566	2.712		2.079	1.93	1.952		2.733	2.199	2.568
		2.479	1.816	1.877		3.045	2.705	2.911		2.085	1.888	2.104		2.834	2.383	2.53
		2.462	2.001	1.928		2.763	2.918	2.599		2.01	1.819	1.948		3.115	2.075	2.537
		2.484	2.033	1.908		3.153	2.683	3.14		2.125	1.94	1.955		3.113	2.182	2.644
		2.392	2.004	1.894		2.465	2.797	2.606		2.08	1.85	2.036		2.651	2.299	2.512
		2.373	1.921	1.885		2.957	2.894	2.814		2.1	1.808	1.892		3.107	2.16	2.868
		2.624	2.044	1.821		3.168	2.762	2.644		2.068	1.805	1.959		2.785	1.941	2.854
		2.52	1.994	1.841		2.753	2.699	2.787		2.211	1.98	2.045		2.677	2.276	2.623
		2.473	1.915	1.892		3.044	2.655	2.745		2.027	1.9	1.871		3.171	2	2.664
		2.555	1.927	1.851		2.64	2.571	2.836		2.137	1.851	1.911		3.102	2.23	2.415
				1.901						2.089	1.984	1.967		3.113	2.365	2.717
										2.047	1.817	2.026		2.656	2.168	2.454
