# Supplementary material for: MTCH2 cooperates with MFN2 and lysophosphatidic acid synthesis to sustain mitochondrial fusion
Source: EMBO Rep. 2023 Dec 14;25(1):8. doi: 10.1038/s44319-023-00009-1 (PMC10897490; doi:10.1038/s44319-023-00009-1)
Supplement: Supplementary file 5 — Source Data EV Fig. 1 [file 44319_2023_9_MOESM5_ESM.zip › fig 4/h/data pagfp.xlsx]

## Sheet: Sheet1
										AVERAGE				STANDARD DEVIATION
		area			NORMALIZATION					time (min)				time (min)
	mtch2 ko	0	5	10	0	5	10			0	5	10		0	5	10
	control1	10.033	10.329	11.011	100	102.95	109.748		ctrl	100	114.186	122.264		0	10.4361	12.6654
	control2	16.674	18.749	20.07	100	112.445	120.367		chx	100	142.161	178.164		0	16.9107	20.2037
	control3	4.518	4.666	4.776	100	103.276	105.71		fsg+chx	100	107.998	117.785		0	5.84151	11.0813
	control4	12.771	16.884	17.229	100	132.206	134.907
	control5	14.279	18.448	21.091	100	129.197	147.706
	control6	9.999	10.701	12.003	100	107.021	120.042
	control7	19.66	22.871	24.25	100	116.333	123.347
	control8	21.001	23.114	24.421	100	110.061	116.285
	chx1	12.814	15.875	21.079	100	123.888	164.5
	chx2	19.159	23.761	28.82	100	124.02	150.425
	chx3	10.659	16.402	19.765	100	153.879	185.43
	chx4	34.731	47.292	60.86	100	136.167	175.233
	chx5	21.225	30.201	35.823	100	142.29	168.777
	chx6	25.853	39.301	52.941	100	152.017	204.777
	chx7	17.475	22.48	28.491	100	128.641	163.039
	chx8	17.437	30.757	37.164	100	176.389	213.133
	fsg+chx1	10.977	12.261	13.167	100	111.697	119.951
	fsg+chx2	6.412	6.421	6.817	100	100.14	106.316
	fsg+chx3	12.857	12.929	13.554	100	100.56	105.421
	fsg+chx4	13.554	15.572	17.814	100	114.889	131.43
	fsg+chx5	36.477	42.183	44.253	100	115.643	121.318
	fsg+chx6	15.352	17.122	21.068	100	111.529	137.233
	fsg+chx7	13.668	14.484	15.281	100	105.97	111.801
	fsg+chx8	29.245	30.285	31.821	100	103.556	108.808
