# Supplementary material for: MTCH2 cooperates with MFN2 and lysophosphatidic acid synthesis to sustain mitochondrial fusion
Source: EMBO Rep. 2023 Dec 14;25(1):8. doi: 10.1038/s44319-023-00009-1 (PMC10897490; doi:10.1038/s44319-023-00009-1)
Supplement: Supplementary file 5 — Source Data EV Fig. 1 [file 44319_2023_9_MOESM5_ESM.zip › fig 4/j/MITO MORPG GPAT3-4si AND STRESS.xlsx]

## Sheet: Sheet1
		FRAGMENTED			ELONGATED			HYPERFUSED			COLLAPSED
	NTsi	36	42	40	6	11	10	0	0	0	0	0	0		42	53	50
	GPAT 3/4si	29	24	35	8	9	13	0	0	0	0	0	0		37	33	48
	NTsi	9	5	4	24	22	28	16	13	26	1	0	0		50	40	58
	GPAT 3/4si	23	27	22	12	19	12	2	3	5	0	0	0		37	49	39
	NTsi	0	0	0	5	5	2	27	26	30	4	4	5		36	35	37
	GPAT 3/4si	0	0	0	3	2	1	31	27	19	4	4	5		38	33	25
		FRAGMENTED			ELONGATED			HYPERFUSED			COLLAPSED
	NTsi	85.7143	79.2453	80	14.2857	20.7547	20	0	0	0	0	0	0
	GPAT 3/4si	78.3784	72.7273	72.9167	21.6216	27.2727	27.0833	0	0	0	0	0	0
	NTsi	18	12.5	6.89655	48	55	48.2759	32	32.5	44.8276	2	0	0
	GPAT 3/4si	62.1622	55.102	56.4103	32.4324	38.7755	30.7692	5.40541	6.12245	12.8205	0	0	0
	NTsi	0	0	0	13.8889	14.2857	5.40541	75	74.2857	81.0811	11.1111	11.4286	13.5135
	GPAT 3/4si	0	0	0	7.89474	6.06061	4	81.579	81.8182	76	10.5263	12.1212	20
