# Supplementary material for: MTCH2 cooperates with MFN2 and lysophosphatidic acid synthesis to sustain mitochondrial fusion
Source: EMBO Rep. 2023 Dec 14;25(1):8. doi: 10.1038/s44319-023-00009-1 (PMC10897490; doi:10.1038/s44319-023-00009-1)
Supplement: Supplementary file 5 — Source Data EV Fig. 1 [file 44319_2023_9_MOESM5_ESM.zip › fig 4/k/AR GPAT3-4 si AND STRESS.xlsx]

## Sheet: Sheet1
		MTCH2 KO				GPAT3/4 SI ON MTCH2 KO
		CONTROL	HBSS	CHX		CONTROL	HBSS	CHX
		2.201	2.619	2.889		2.159	2.234	3.28
		2.17	2.39	2.966		2.142	2.495	2.81
		2.166	2.427	2.818		2.241	2.299	3.106
		2.242	2.485	2.787		2.018	2.347	2.99
		2.259	2.54	2.839		2.039	2.17	3.245
		2.021	2.47	3.068		2.153	2.022	2.908
		2.029	2.65	3.076		2.236	2.283	2.96
		2.139	2.611	3.137		2.442	2.291	2.794
		2.076	2.5	3.011		2.519	2.285	2.856
		2.158	2.394	2.759		2.242	2.309	2.828
		2.189	2.54	2.871		2.263	2.205	3.067
		2.107	2.461	2.686		2.259	2.418	3.046
		2.124	2.557	2.87		2.078	2.461	3.124
		2.254	2.503	2.877		2.275	2.547	2.892
		2.272	2.592	2.977		2.238	2.483	3.151
		2.169	2.377	2.655		2.424	2.356	3.174
		2.221	2.659	3.085		2.397	2.323	2.839
		2.057	2.637	2.97		2.318	2.343	3.02
		2.033	2.436	3.115		2.156	2.297	2.867
		2.193	2.514	2.995		2.223	2.401	3.29
		2.183	2.559	2.789		2.209	2.568	2.961
		2.149	2.519	2.815		2.27	2.496	2.901
		2.122	2.757	2.67		2.272	2.296	3.104
		2.117	2.509	2.71		2.241	2.388
		2.285	2.515	2.791			2.391
		2.048	2.533	3.157			2.246
		2.112	2.607				2.314
		2.055	2.662				2.299
		2.008	2.616				2.318
		2.236	2.425				2.377
							2.366
							2.5
							2.224
							2.275
