# Supplementary material for: MTCH2 cooperates with MFN2 and lysophosphatidic acid synthesis to sustain mitochondrial fusion
Source: EMBO Rep. 2023 Dec 14;25(1):8. doi: 10.1038/s44319-023-00009-1 (PMC10897490; doi:10.1038/s44319-023-00009-1)
Supplement: Supplementary file 5 — Source Data EV Fig. 1 [file 44319_2023_9_MOESM5_ESM.zip › fig 4/m/MITO MORPHOLOGY MFN2 SILENCING MEFS.xlsx]

## Sheet: Sheet1
	fragmented		elongated		hyperfused		collapsed
WT	2	1	25	28	0	1	0	0		#VALUE!
WT CHX	0	0	4	5	19	45	0	0		27	30
WT HBSS	3	5	19	15	49	38	0	0		23	50
MFN2 SI	21	33	6	9	0	0	0	0		71	58
MFN2 SI CHX	1	2	5	10	15	33	0	0		27	42
MFN2 SI HBSS	2	4	7	12	16	22	0	0		21	45
MTCH2 KO	34	45	8	4	0	0	0	0		25	38
MTCH2 KO CHX	2	4	5	8	19	34	2	5		42	49
MTCH2 KO HBSS	8	4	32	25	25	17	0	0		28	51
MTCH2 KO MFN2 SI	30	43	4	5	0	0	0	0		65	46
MTCH2 KO MFN2 SI CHX	31	33	5	5	1	2	18	17		34	48
MTCH2 KO MFN2 SI HBSS	48	33	2	3	0	0	1	3		55	57
										51	39
	fragmented		elongated		hyperfused		collapsed
WT	7.40741	3.33333	92.5926	93.3333	0	3.33333	0	0		100	100
WT CHX	0	0	17.3913	10	82.6087	90	0	0		100	100
WT HBSS	4.22535	8.62069	26.7606	25.8621	69.0141	65.5172	0	0		100	100
MFN2 SI	77.7778	78.5714	22.2222	21.4286	0	0	0	0		100	100
MFN2 SI CHX	4.7619	4.44444	23.8095	22.2222	71.4286	73.3333	0	0		100	100
MFN2 SI HBSS	8	10.5263	28	31.5789	64	57.8947	0	0		100	100
MTCH2 KO	80.9524	91.8367	19.0476	8.16327	0	0	0	0		100	100
MTCH2 KO CHX	7.14286	7.84314	17.8571	15.6863	67.8571	66.6667	7.14286	9.80392		100	100
MTCH2 KO HBSS	12.3077	8.69565	49.2308	54.3478	38.4615	36.9565	0	0		100	100
MTCH2 KO MFN2 SI	88.2353	89.5833	11.7647	10.4167	0	0	0	0		100	100
MTCH2 KO MFN2 SI CHX	56.3636	57.8947	9.09091	8.77193	1.81818	3.50877	32.7273	29.8246		100	100
MTCH2 KO MFN2 SI HBSS	94.1176	84.6154	3.92157	7.69231	0	0	1.96078	7.69231		100	100

## Sheet: UPDATED n
		fragmented			elongated			hyperfused			collapsed				TOTAL
	WT	2	1	6	25	28	39	0	1	2	0	0	0		27	30	47
	WT CHX	0	0	0	4	5	7	19	45	39	0	0	3		23	50	49
	WT HBSS	3	5	0	19	15	7	49	38	43	0	0	0		71	58	50
	MFN2 SI	21	33	52	6	9	7	0	0	0	0	0	0		27	42	59
	MFN2 SI CHX	1	2	7	5	10	24	15	33	68	0	0	2		21	45	101
	MFN2 SI HBSS	2	4	5	7	12	27	16	22	42	0	0	0		25	38	74
	MTCH2 KO	34	45	59	8	4	6	0	0	0	0	0	0		42	49	65
	MTCH2 KO CHX	2	4	4	5	8	7	19	34	36	2	5	12		28	51	59
	MTCH2 KO HBSS	8	4	7	32	25	15	25	17	32	1	0	3		66	46	57
	MTCH2 KO MFN2 SI	30	43	40	4	5	8	0	0	0	0	0	0		34	48	48
	MTCH2 KO MFN2 SI CHX	31	33	32	5	5	3	1	2	10	18	17	23		55	57	68
	MTCH2 KO MFN2 SI HBSS	48	33	35	2	3	5	1	0	2	1	3	6		52	39	48
		fragmented			elongated			hyperfused			collapsed
	WT	7.40741	3.33333	12.766	92.5926	93.3333	82.9787	0	3.33333	4.25532	0	0	0
	WT CHX	0	0	0	17.3913	10	14.2857	82.6087	90	79.5918	0	0	6.12245
	WT HBSS	4.22535	8.62069	0	26.7606	25.8621	14	69.0141	65.5172	86	0	0	0
	MFN2 SI	77.7778	78.5714	88.1356	22.2222	21.4286	11.8644	0	0	0	0	0	0
	MFN2 SI CHX	4.7619	4.44444	6.93069	23.8095	22.2222	23.7624	71.4286	73.3333	67.3267	0	0	1.9802
	MFN2 SI HBSS	8	10.5263	6.75676	28	31.5789	36.4865	64	57.8947	56.7568	0	0	0
	MTCH2 KO	80.9524	91.8367	90.7692	19.0476	8.16327	9.23077	0	0	0	0	0	0
	MTCH2 KO CHX	7.14286	7.84314	6.77966	17.8571	15.6863	11.8644	67.8571	66.6667	61.0169	7.14286	9.80392	20.339
	MTCH2 KO HBSS	12.1212	8.69565	12.2807	48.4848	54.3478	26.3158	37.8788	36.9565	56.1404	1.51515	0	5.26316
	MTCH2 KO MFN2 SI	88.2353	89.5833	83.3333	11.7647	10.4167	16.6667	0	0	0	0	0	0
	MTCH2 KO MFN2 SI CHX	56.3636	57.8947	47.0588	9.09091	8.77193	4.41176	1.81818	3.50877	14.7059	32.7273	29.8246	33.8235
	MTCH2 KO MFN2 SI HBSS	92.3077	84.6154	72.9167	3.84615	7.69231	10.4167	1.92308	0	4.16667	1.92308	7.69231	12.5
