# Supplementary material for: MTCH2 cooperates with MFN2 and lysophosphatidic acid synthesis to sustain mitochondrial fusion
Source: EMBO Rep. 2023 Dec 14;25(1):8. doi: 10.1038/s44319-023-00009-1 (PMC10897490; doi:10.1038/s44319-023-00009-1)
Supplement: Supplementary file 5 — Source Data EV Fig. 1 [file 44319_2023_9_MOESM5_ESM.zip › fig 4/n/AR MEFS MTCH2 KO MFN2 si.xlsx]

## Sheet: Sheet1
	CONTROL					CONTROL					CONTROL
	WT NTsi	MFN2si	MTCH2 KO NTsi	MTCH2 KO /MFN2si		WT NTsi	MFN2si	MTCH2 KO NTsi	MTCH2 KO /MFN2si		WT NTsi	MFN2si	MTCH2 KO NTsi	MTCH2 KO /MFN2si
	2.53	2.38	1.94	2.26		2.78	3.01	2.21	2.18		3.25	2.85	2.64	2.45
	2.58	2.49	2.12	2.34		3.09	2.49	2.36	1.7		3.09	2.91	2.65	2.52
	2.88	2.45	2.5	1.79		2.64	2.75	2.21	2.13		2.9	2.79	3.56	2.6
	2.24	2.28	1.88	1.97		3.38	3.02	2.62	2.38		3.68	2.97	3.18	2.22
	2.85	2.44	2.28	1.7		2.96	2.78	2.81	2.19		2.78	2.94	2.91	2.17
	2.77	2.41	1.82	1.84		3.05	2.62	2.88	2.07		3.07	3	3.06	2.67
	2.64	2.56	2.4	2.39		3.01	2.6	2.5	2.4		3.09	3.03	2.93	2.47
	2.96	2.27	1.94	2.03		2.82	2.59	2.74	2.46		2.92	3.02	3.26	2.33
	2.74	2.27	1.9	1.73		2.85	3.24	2.52	1.98		2.97	2.79	2.65	2.36
	2.8	2.46	1.73	2.37		2.92	3.07	2.7	2.19		3.04	3.26	3.03	2.32
	2.49	2.46	1.9	2		2.99	2.9	2.55	2.22		3.13	3.29	2.79	1.83
	2.59	2.08	2.26	2.03		3.11	3.27	2.63	2.08		3.47	3.14	2.89	1.9
	2.8	2.06	2.06	2.11		3.25	2.9	2.47	1.89		3.17	3.55	3.13	2.22
	2.88	2.07	1.95	2.22		2.66	2.8	2.63	1.85			3.23	3.03	2
			2	1.98		3.13	3.24	2.46	2.39			2.84	3.07	2.62
			2.28	2.26				2.29	2.2					2.27
				1.81					2.02					2.42
				2.1					1.99					2.17
				1.86					2.17					1.99
									2.11
									2.17
