# Supplementary material for: MTCH2 cooperates with MFN2 and lysophosphatidic acid synthesis to sustain mitochondrial fusion
Source: EMBO Rep. 2023 Dec 14;25(1):8. doi: 10.1038/s44319-023-00009-1 (PMC10897490; doi:10.1038/s44319-023-00009-1)
Supplement: Supplementary file 6 — Source Data EV Fig. 2 [file 44319_2023_9_MOESM6_ESM.zip]

Archive with 124 entries (84 files):
- EV1/
- EV1/a/
- EV1/a/mfn1 ko/
- EV1/a/mfn1 ko/control/
- EV1/a/mfn1 ko/control/MAX_Experiment-1284 MFN1KO-1.tif
- EV1/a/mfn1 ko/control/MAX_Experiment-1284 MFN1KO-1rgb.tif
- EV1/a/mfn1 ko/control/MAX_Experiment-1284 MFN1KO.tif
- EV1/a/mfn1 ko/mfn1 oe/
- EV1/a/mfn1 ko/mfn1 oe/MAX_Experiment-2329 MFN1 KO MFN1 gfp.tif
- EV1/a/mfn1 ko/mfn1 oe/MAX_Experiment-2329 MFN1 KO MFN1 gfp.tif (RGB).tif
- EV1/a/mfn1 ko/mfn1 oe/MAX_Experiment-2329 MFN1 KO MFN1 gfp.tif (RGB)ch1.tif
- EV1/a/mfn1 ko/mfn1 oe/MAX_Experiment-2329 MFN1 KO MFN1 gfp.tif (RGB)comp.tif
- EV1/a/mtch2 ko/
- EV1/a/mtch2 ko/control/
- EV1/a/mtch2 ko/control/MAX_MEFs mtch2 ko control tom598 cytc633 dapi1_thumb_w1Con-mcherry_s1.TIF - Stage34 -1-1.tif
- EV1/a/mtch2 ko/control/MAX_MEFs mtch2 ko control tom598 cytc633 dapi1_thumb_w1Con-mcherry_s1.TIF - Stage34 -1.tif
- EV1/a/mtch2 ko/mfn1 oe/
- EV1/a/mtch2 ko/mfn1 oe/MAX_Experiment-1981-1-1 MTCH2 KO MFN1 GFP.tif
- EV1/a/mtch2 ko/mfn1 oe/MAX_Experiment-1981-1-1 MTCH2 KO MFN1 GFP.tif (RGB) compo.tif
- EV1/a/mtch2 ko/mfn1 oe/MAX_Experiment-1981-1-1 MTCH2 KO MFN1 GFP.tif (RGB)ch1-1scale bar.tif
- EV1/a/mtch2 ko/mfn1 oe/MAX_Experiment-1981-1-1 MTCH2 KO MFN1 GFP.tif (RGB)ch1.tif
- EV1/a/mtch2 ko/mfn1 oe/MAX_Experiment-1981-1-1 MTCH2 KO MFN1 GFP.tif (RGB)ch2.tif
- EV1/b/
- EV1/b/MITO MORPHOLOGY MFN1-GFP OE.xlsx
- EV1/c/
- EV1/c/AR MFN1-GFP OE.xlsx
- EV1/d/
- EV1/d/UNCROPED BLOTS EV1D.pdf
- EV1/d/UNCROPED BLOTS EV1D.svg
- EV1/d/wb/
- EV1/d/wb/drp1/
- EV1/d/wb/drp1/drp1 blot.tif
- EV1/d/wb/drp1/drp1 memb.tif
- EV1/d/wb/drp1/DRP1-1.tif
- EV1/d/wb/fis1/
- EV1/d/wb/fis1/fis1 blot.tif
- EV1/d/wb/fis1/fis1 memb.tif
- EV1/d/wb/fis1/fis1-1.tif
- EV1/d/wb/fis1/mtch2 for fis1 blo.tif
- EV1/d/wb/fis1/mtch2 for fis1 memb.tif
- EV1/d/wb/mff/
- EV1/d/wb/mff/mff blot.tif
- EV1/d/wb/mff/mff memb.tif
- EV1/d/wb/mff/MFF-1.tif
- EV1/d/wb/mfn1/
- EV1/d/wb/mfn1/mfn1 blot.tif
- EV1/d/wb/mfn1/mfn1 membr.tif
- EV1/d/wb/mfn1/MFN1B-1.tif
- EV1/d/wb/mfn2/
- EV1/d/wb/mfn2/mfn2 blot.tif
- EV1/d/wb/mfn2/mfn2 memb.tif
- EV1/d/wb/mfn2/MFN2-1.tif
- EV1/d/wb/mid49/
- EV1/d/wb/mid49/mid49 blot.tif
- EV1/d/wb/mid49/mid49 memb.tif
- EV1/d/wb/mid49/MID49-1.tif
- EV1/d/wb/mtch2/
- EV1/d/wb/mtch2/mtch2 blot.tif
- EV1/d/wb/mtch2/mtch2 memb.tif
- EV1/d/wb/mtch2/MTCH2-1.tif
- EV1/d/wb/opa1/
- EV1/d/wb/opa1/opa all long.tif
- EV1/d/wb/opa1/opa1 all.tif
- EV1/d/wb/opa1/opa1 memb.tif
- EV1/d/wb/opa1/OPA1-1.tif
- EV1/d/wb/tomm40/
- EV1/d/wb/tomm40/TOM40.tifjh-1.tif
- EV1/d/wb/tomm40/tomm40 blot.tif
- EV1/d/wb/tomm40/tomm40 memb.tif
- EV1/e/
- EV1/e/BLOTS/
- EV1/e/BLOTS/MFN1/
- EV1/e/BLOTS/MFN1/MFN1 BLOT.tif
- EV1/e/BLOTS/MFN1/mfn122.tif
- EV1/e/BLOTS/MFN2/
- EV1/e/BLOTS/MFN2/MFN2 BLOT.tif
- EV1/e/BLOTS/MFN2/mfn222.tif
- EV1/e/BLOTS/SDHA/
- EV1/e/BLOTS/SDHA/COMPII BLOT USED.tif
- EV1/e/BLOTS/SDHA/COMPii BLOT.tif
- EV1/e/BLOTS/SDHA/sdha222.tif
- EV1/e/BLOTS/UNCROPED BLOTS EV1E.pdf
- EV1/e/BLOTS/UNCROPED BLOTS EV1E.svg
- EV1/f/
- EV1/f/qPCR data.xlsx
- EV1/g/
- EV1/g/IMAGES/
- EV1/g/IMAGES/wt mtch1 si/
- EV1/g/IMAGES/wt mtch1 si/MAX_mefs mtch1 siRNA 3d cytc real_thumb_w1Con-mcherry_s1.TIF - Stage24 -1.tif
- EV1/g/IMAGES/wt mtch1 si/MAX_mefs mtch1 siRNA 3d cytc real_thumb_w1Con-mcherry_s1.TIF - Stage24 -2 scale.tif
- EV1/g/IMAGES/wt mtch1 si/MAX_mefs mtch1 siRNA 3d cytc real_thumb_w1Con-mcherry_s1.TIF - Stage24 .tif
- EV1/g/IMAGES/wt nt/
- EV1/g/IMAGES/wt nt/MAX_mefs nt siRNA 3d cytc real_thumb_w1Con-mcherry_s1.TIF - Stage3.tif
- EV1/g/IMAGES/wt nt/MAX_mefs nt siRNA 3d cytc real_thumb_w1Con-mcherry_s1.TIF - Stage3rgb.tif
- EV1/g/IMAGES/wt nt/mefs nt siRNA 3d cytc real_thumb_w1Con-mcherry_s1.TIF - Stage3.tif
- EV1/h/
- EV1/h/MITO MORPHOLOGY mtch1 silencing.xlsx
- EV1/i/
- EV1/i/ar mtch1 silencing.xlsx
- EV1/j/
- EV1/j/IMAGES/
- EV1/j/IMAGES/MTCH2 D189R/
- EV1/j/IMAGES/MTCH2 D189R/MAX_Mtch2 ko mtch2 d189r gfp pdh cy3 t40cy5 im35_thumb_w1Con-GFP-1-1.tif
- EV1/j/IMAGES/MTCH2 D189R/MAX_Mtch2 ko mtch2 d189r gfp pdh cy3 t40cy5 im35_thumb_w1Con-GFP-1-1.tif (RGB).tif
- EV1/j/IMAGES/MTCH2 D189R/MAX_Mtch2 ko mtch2 d189r gfp pdh cy3 t40cy5 im35_thumb_w1Con-GFP-1-1.tif (RGB)F-1SCALE BAR.tif
- EV1/j/IMAGES/MTCH2 D189R/MAX_Mtch2 ko mtch2 d189r gfp pdh cy3 t40cy5 im35_thumb_w1Con-GFP-1-1.tif (RGB)F.tif
- EV1/j/IMAGES/MTCH2 D189R/MAX_Mtch2 ko mtch2 d189r gfp pdh cy3 t40cy5 im35_thumb_w1Con-GFP-1-1.tif (RGB)FF.tif
- EV1/j/IMAGES/MTCH2 D189R/MAX_Mtch2 ko mtch2 d189r gfp pdh cy3 t40cy5 im35_thumb_w1Con-GFP-1.tif
- EV1/j/IMAGES/MTCH2 K25E/
- EV1/j/IMAGES/MTCH2 K25E/MAX_Mtch2 ko mtch2 k25e gfp pdh cy3 t40cy5 im17_thumb_w1Con-GFP-1.tif
- EV1/j/IMAGES/MTCH2 K25E/MAX_Mtch2 ko mtch2 k25e gfp pdh cy3 t40cy5 im17_thumb_w1Con-GFP-1B.tif
- EV1/j/IMAGES/MTCH2 K25E/MAX_Mtch2 ko mtch2 k25e gfp pdh cy3 t40cy5 im17_thumb_w1Con-GFP-1B.tif (RGB).tif
- EV1/j/IMAGES/MTCH2 K25E/MAX_Mtch2 ko mtch2 k25e gfp pdh cy3 t40cy5 im17_thumb_w1Con-GFP-1B.tif (RGB)D.tif
- EV1/j/IMAGES/MTCH2 K25E/MAX_Mtch2 ko mtch2 k25e gfp pdh cy3 t40cy5 im17_thumb_w1Con-GFP-1B.tif (RGB)DD.tif
- EV1/j/IMAGES/MTCH2 WT/
- EV1/j/IMAGES/MTCH2 WT/MAX_Mtch2 ko mtch2 wt gfp pdh cy3 t40cy5 im26_thumb_w1Con-GFP-1.tif
- EV1/j/IMAGES/MTCH2 WT/MAX_Mtch2 ko mtch2 wt gfp pdh cy3 t40cy5 im26_thumb_w1Con-GFP-1D.tif
- EV1/j/IMAGES/MTCH2 WT/MAX_Mtch2 ko mtch2 wt gfp pdh cy3 t40cy5 im26_thumb_w1Con-GFP-1D.tif (RGB).tif
- EV1/j/IMAGES/MTCH2 WT/MAX_Mtch2 ko mtch2 wt gfp pdh cy3 t40cy5 im26_thumb_w1Con-GFP-1D.tif (RGB)B.tif
- EV1/j/IMAGES/MTCH2 WT/MAX_Mtch2 ko mtch2 wt gfp pdh cy3 t40cy5 im26_thumb_w1Con-GFP-1D.tif (RGB)C.tif
- EV1/k/
- EV1/k/MITO MORPH MTCH2 MUTANTS.xlsx
- EV1/l/
- EV1/l/AR MTCH2 MUTANTS.xlsx
