# Supplementary material for: MTCH2 cooperates with MFN2 and lysophosphatidic acid synthesis to sustain mitochondrial fusion
Source: EMBO Rep. 2023 Dec 14;25(1):8. doi: 10.1038/s44319-023-00009-1 (PMC10897490; doi:10.1038/s44319-023-00009-1)
Supplement: Supplementary file 6 — Source Data EV Fig. 2 [file 44319_2023_9_MOESM6_ESM.zip › EV1/b/MITO MORPHOLOGY MFN1-GFP OE.xlsx]

## Sheet: Sheet1
			FRAGMENTED			ELONGATED
		MFN1 KO	100	100	100	0	0	0
		MFN1 KO + MFN1	9	12	7	91	88	93
		MTCH2 KO	79.0698	74.99	66	20.9302	25	34
		MTCH2 KO + MFN1	70.4545	55.5556	61.1837	29.5454	44.4444	38.7755
