# Supplementary material for: MTCH2 cooperates with MFN2 and lysophosphatidic acid synthesis to sustain mitochondrial fusion
Source: EMBO Rep. 2023 Dec 14;25(1):8. doi: 10.1038/s44319-023-00009-1 (PMC10897490; doi:10.1038/s44319-023-00009-1)
Supplement: Supplementary file 6 — Source Data EV Fig. 2 [file 44319_2023_9_MOESM6_ESM.zip › EV1/f/qPCR data.xlsx]

## Sheet: Results
# Barcode:
# Created By:	GUEST
# Default CRT Analysis Start Cycle:	1.0
# Efficiency:	[Hprt = 100.0% Mtch1 = 100.0% Gapdh = 100.0%]
# Instrument Type in the Study:	ViiA™ 7 Real-Time PCR System
# Last Modified Date/Time:	06-28-2023 14:01:57 EDT
# Max CT:	40.0
# Normalization Method:	Endogenous Control = [Hprt Gapdh]
# Number of Experiments in Study:	1
# RQ Min/Max Calculation:	Confidence Level = 95.0%
# Reference Sample:	01_NT-3D
# Study Comments:
# Study Description:
# Study Name:	P4039_GID1429_2023-06-28
Sample Name	Target Name	Cт	Cт Mean	ΔCт Mean	ΔΔCт	RQ	RQ Min	RQ Max
01_NT-3D	Mtch1	22.0459	22.0674	1.3708	0	1	0.851858	1.1739
01_NT-3D	Mtch1	22.0889	22.0674	1.3708	0	1	0.851858	1.1739
02_MTCH1si-3D	Mtch1	25.8966	25.9599	5.86772	4.49691	0.044289	0.03847	0.050987
02_MTCH1si-3D	Mtch1	26.0232	25.9599	5.86772	4.49691	0.044289	0.03847	0.050987
05_noRT	Mtch1	Undetermined
05_noRT	Mtch1	Undetermined
01_NT-3D	Gapdh	18.6483	18.7178
01_NT-3D	Gapdh	18.7873	18.7178
02_MTCH1si-3D	Gapdh	17.806	17.8241
02_MTCH1si-3D	Gapdh	17.8421	17.8241
05_noRT	Gapdh	Undetermined
05_noRT	Gapdh	Undetermined
01_NT-3D	Hprt	22.7655	22.6754
01_NT-3D	Hprt	22.5853	22.6754
02_MTCH1si-3D	Hprt	22.3117	22.3604
02_MTCH1si-3D	Hprt	22.409	22.3604
05_noRT	Hprt	Undetermined
05_noRT	Hprt	Undetermined
