# Supplementary material for: MTCH2 cooperates with MFN2 and lysophosphatidic acid synthesis to sustain mitochondrial fusion
Source: EMBO Rep. 2023 Dec 14;25(1):8. doi: 10.1038/s44319-023-00009-1 (PMC10897490; doi:10.1038/s44319-023-00009-1)
Supplement: Supplementary file 6 — Source Data EV Fig. 2 [file 44319_2023_9_MOESM6_ESM.zip › EV1/h/MITO MORPHOLOGY mtch1 silencing.xlsx]

## Sheet: Sheet1
MITOCHONDRIAL MORPHOLOGY
	FRAGMENTED			ELONGATED			HYPERFUSED
MEFs WT NTsi-3D	4	5	4	28	23	31	2	3	2
MEFs WT MTCH1si-3D	5	5	4	28	37	34	3	4	5
PERCENTAGES
MEFs WT NTsi-3D	11.7647	16.129	10.8108	82.3529	74.1935	83.7838	5.88235	9.67742	5.40541
MEFs WT MTCH1si-3D	13.8889	10.8696	9.30233	77.7778	80.4348	79.0698	8.33333	8.69565	11.6279
