# Supplementary material for: MTCH2 cooperates with MFN2 and lysophosphatidic acid synthesis to sustain mitochondrial fusion
Source: EMBO Rep. 2023 Dec 14;25(1):8. doi: 10.1038/s44319-023-00009-1 (PMC10897490; doi:10.1038/s44319-023-00009-1)
Supplement: Supplementary file 6 — Source Data EV Fig. 2 [file 44319_2023_9_MOESM6_ESM.zip › EV1/i/ar mtch1 silencing.xlsx]

## Sheet: Sheet1
	ar
	wt nt	mtch1 si 3d
	2.345	2.493
	2.251	2.35
	2.328	2.313
	2.405	2.356
	2.356	2.298
	2.387	2.28
	2.385	2.335
	2.524	2.529
	2.268	2.421
	2.511	2.316
	2.347	2.397
	2.363	2.417
	2.504	2.243
	2.216	2.303
	2.516	2.483
	2.271	2.366
	2.524	2.438
	2.435	2.383
	2.459	2.387
	2.414	2.426
	2.566	2.54
	2.364	2.663
	2.318	2.26
	2.333	2.378
	2.361	2.592
	2.636	2.345
	2.436
