# Supplementary material for: MTCH2 cooperates with MFN2 and lysophosphatidic acid synthesis to sustain mitochondrial fusion
Source: EMBO Rep. 2023 Dec 14;25(1):8. doi: 10.1038/s44319-023-00009-1 (PMC10897490; doi:10.1038/s44319-023-00009-1)
Supplement: Supplementary file 6 — Source Data EV Fig. 2 [file 44319_2023_9_MOESM6_ESM.zip › EV1/k/MITO MORPH MTCH2 MUTANTS.xlsx]

## Sheet: Sheet1
													TOTAL
mito morph		fragmented			elongated			hyperfused				EXP1	EXP2	EXP3
	MTCH2 WT	3	6	7	12	17	14	3	2	3		18	25	24
	MTCH2 K25E	8	8	12	19	18	27	1	1	3		28	27	42
	MTCH2 D189R	8	6	9	8	9	7	1	2	1		17	17	17
													TOTAL
mito morph		fragmented			elongated			hyperfused				EXP1	EXP2	EXP3
	MTCH2 WT	16.6667	24	29.1667	66.6667	68	58.3333	16.6667	8	12.5		100	100	100
	MTCH2 K25E	28.5714	29.6296	28.5714	67.8571	66.6667	64.2857	3.57143	3.7037	7.14286		100	100	100
	MTCH2 D189R	47.0588	35.2941	52.9412	47.0588	52.9412	41.1765	5.88235	11.7647	5.88235		100	100	100
