# Supplementary material for: MTCH2 cooperates with MFN2 and lysophosphatidic acid synthesis to sustain mitochondrial fusion
Source: EMBO Rep. 2023 Dec 14;25(1):8. doi: 10.1038/s44319-023-00009-1 (PMC10897490; doi:10.1038/s44319-023-00009-1)
Supplement: Supplementary file 6 — Source Data EV Fig. 2 [file 44319_2023_9_MOESM6_ESM.zip › EV1/l/AR MTCH2 MUTANTS.xlsx]

## Sheet: Sheet1
			wt	k25e	d189r
			2.415	2.241	2.252
			2.434	2.214	2.296
			2.329	2.339	2.423
			2.509	2.466	2.63
			2.353	2.389	2.149
			2.5	2.493	2.525
			2.67	2.368	2.242
			2.545	2.595	2.208
			2.276	2.552	2.272
			2.459	2.467	2.57
			2.572	2.605	2.424
			2.389	2.411	2.381
			2.481	2.298	2.422
			2.557	2.303	2.333
			2.354	2.387	2.492
			2.233	2.277	2.314
			2.682	2.497	2.413
			2.41	2.51	2.562
			2.526	2.262	2.371
			2.325	2.533	2.249
			2.301	2.364
			2.604	2.32
			2.674
