# Supplementary material for: MTCH2 cooperates with MFN2 and lysophosphatidic acid synthesis to sustain mitochondrial fusion
Source: EMBO Rep. 2023 Dec 14;25(1):8. doi: 10.1038/s44319-023-00009-1 (PMC10897490; doi:10.1038/s44319-023-00009-1)
Supplement: Supplementary file 7 — Source Data EV Fig. 3 [file 44319_2023_9_MOESM7_ESM.zip]

Archive with 81 entries (62 files):
- EV2/
- EV2/a/
- EV2/a/IMAGES/
- EV2/a/IMAGES/CONTROL/
- EV2/a/IMAGES/CONTROL/inset mfn2 ko control.tif
- EV2/a/IMAGES/CONTROL/mfn2 ko control.tif
- EV2/a/IMAGES/CONTROL/Process_16280.vsi - GFP-Quad, Cy5-Quad, mCherry-Quad-1.tif
- EV2/a/IMAGES/MFN2 acta/
- EV2/a/IMAGES/MFN2 acta/mfn2 ko Mfn2 ACTA colors-1.tif
- EV2/a/IMAGES/MFN2 acta/mfn2 ko Mfn2 ACTA colors-1.tif (RGB)acta.tif
- EV2/a/IMAGES/MFN2 acta/mfn2 ko Mfn2 ACTA colors-1.tif (RGB)merge.tif
- EV2/a/IMAGES/MFN2 acta/mfn2 ko Mfn2 ACTA colors-1.tif (RGB)mito.tif
- EV2/a/IMAGES/MFN2 acta/mfn2 ko Mfn2 ACTA colors.tif
- EV2/a/IMAGES/MFN2 acta/mfn2 ko Mfn2 ACTA colors.tif (RGB).tif
- EV2/a/IMAGES/MFN2 IYFFT/
- EV2/a/IMAGES/MFN2 IYFFT AND ACTA/
- EV2/a/IMAGES/MFN2 IYFFT AND ACTA/MAX_Process_17229.vsi - Cy5-Quad, Current Settings, mCherry-Quad-1.tif
- EV2/a/IMAGES/MFN2 IYFFT AND ACTA/mfn2 ko mfn2yfft and acta 2 colour-1-1.tif
- EV2/a/IMAGES/MFN2 IYFFT AND ACTA/mfn2 ko mfn2yfft and acta 2 colour-1-1.tif (RGB)acta.tif
- EV2/a/IMAGES/MFN2 IYFFT AND ACTA/mfn2 ko mfn2yfft and acta 2 colour-1-1.tif (RGB)comp.tif
- EV2/a/IMAGES/MFN2 IYFFT AND ACTA/mfn2 ko mfn2yfft and acta 2 colour-1-1.tif (RGB)iyfft.tif
- EV2/a/IMAGES/MFN2 IYFFT AND ACTA/mfn2 ko mfn2yfft and acta 2 colour-1-1.tif (RGB)tom.tif
- EV2/a/IMAGES/MFN2 IYFFT AND ACTA/mfn2 ko mfn2yfft and acta 2 colour-1.tif
- EV2/a/IMAGES/MFN2 IYFFT AND ACTA/mfn2 ko mfn2yfft and acta 2 colour-1.tif (RGB).tif
- EV2/a/IMAGES/MFN2 IYFFT/MAX_Process_15731.vsi - GFP-Quad, mCherry-Quadcolr-2.tif
- EV2/a/IMAGES/MFN2 IYFFT/MAX_Process_15731.vsi - GFP-Quad, mCherry-Quadcolr-2.tif (RGB) comp.tif
- EV2/a/IMAGES/MFN2 IYFFT/MAX_Process_15731.vsi - GFP-Quad, mCherry-Quadcolr-2.tif (RGB) iyfft.tif
- EV2/a/IMAGES/MFN2 IYFFT/MAX_Process_15731.vsi - GFP-Quad, mCherry-Quadcolr-2.tif (RGB) mito.tif
- EV2/a/IMAGES/MFN2 IYFFT/MAX_Process_15731.vsi - GFP-Quad, mCherry-Quadcolr.tif
- EV2/a/IMAGES/MFN2 IYFFT/MAX_Process_15731.vsi - GFP-Quad, mCherry-Quadcolr.tif (RGB).tif
- EV2/a/IMAGES/MFN2 K109A/
- EV2/a/IMAGES/MFN2 K109A/MAX_MFN2 KO MEFS K109A 598 CYT633 IM4_thumb_w1Con-Cy5-1-1.tif
- EV2/a/IMAGES/MFN2 K109A/MAX_MFN2 KO MEFS K109A 598 CYT633 IM4_thumb_w1Con-Cy5-1-1.tif (RGB) CH1.tif
- EV2/a/IMAGES/MFN2 K109A/MAX_MFN2 KO MEFS K109A 598 CYT633 IM4_thumb_w1Con-Cy5-1-1.tif (RGB) COMP.tif
- EV2/a/IMAGES/MFN2 K109A/MAX_MFN2 KO MEFS K109A 598 CYT633 IM4_thumb_w1Con-Cy5-1-1.tif (RGB)CH2.tif
- EV2/a/IMAGES/MFN2 K109A/MAX_MFN2 KO MEFS K109A 598 CYT633 IM4_thumb_w1Con-Cy5-1.tif
- EV2/a/IMAGES/MFN2 K109A/MAX_MFN2 KO MEFS K109A 598 CYT633 IM4_thumb_w1Con-Cy5-1.tif (RGB).tif
- EV2/a/IMAGES/MFN2 K109A/MAX_MFN2 KO MEFS K109A 598 CYT633 IM4_thumb_w1Con-Cy5.tif
- EV2/a/IMAGES/MFN2 WT/
- EV2/a/IMAGES/MFN2 WT/MAX_Process_15827.vsi - GFP-Quad, mCherry-Quad-1-1.tif
- EV2/a/IMAGES/MFN2 WT/MAX_Process_15827.vsi - GFP-Quad, mCherry-Quad-1-1.tif (RGB) comp-1scale.tif
- EV2/a/IMAGES/MFN2 WT/MAX_Process_15827.vsi - GFP-Quad, mCherry-Quad-1-1.tif (RGB) comp.tif
- EV2/a/IMAGES/MFN2 WT/MAX_Process_15827.vsi - GFP-Quad, mCherry-Quad-1-1.tif (RGB)mfn2.tif
- EV2/a/IMAGES/MFN2 WT/MAX_Process_15827.vsi - GFP-Quad, mCherry-Quad-1-1.tif (RGB)mito.tif
- EV2/a/IMAGES/MFN2 WT/MAX_Process_15827.vsi - GFP-Quad, mCherry-Quad-1.tif
- EV2/a/IMAGES/MFN2 WT/MAX_Process_15827.vsi - GFP-Quad, mCherry-Quad-1.tif (RGB)-1scale.tif
- EV2/a/IMAGES/MFN2 WT/MAX_Process_15827.vsi - GFP-Quad, mCherry-Quad-1.tif (RGB).tif
- EV2/b/
- EV2/b/AR MFN2 MUTANTS OE IN MFN2 KO.xlsx
- EV2/c/
- EV2/c/IMAGES/
- EV2/c/IMAGES/MTCH2 KO/
- EV2/c/IMAGES/MTCH2 KO/2019-02-14_11.31.26_Mtch2KO ER Cy2 Tom Cy3_Andres_BFP_GFP_Cy3_...Cy2 Tom Cy3_Andres_BFP_GFP_Cy3_photoact.ims Resolution Level 1-1ss-1 2um scale bar.gif
- EV2/c/IMAGES/MTCH2 KO/2019-02-14_11.31.26_Mtch2KO ER Cy2 Tom Cy3_Andres_BFP_GFP_Cy3_...Cy2 Tom Cy3_Andres_BFP_GFP_Cy3_photoact.ims Resolution Level 1-1ss-1.tif
- EV2/c/IMAGES/MTCH2 KO/2019-02-14_11.31.26_Mtch2KO ER Cy2 Tom Cy3_Andres_BFP_GFP_Cy3_...Cy2 Tom Cy3_Andres_BFP_GFP_Cy3_photoact.ims Resolution Level 1-1ss-2.tif
- EV2/c/IMAGES/MTCH2 KO/2019-02-14_11.31.26_Mtch2KO ER Cy2 Tom Cy3_Andres_BFP_GFP_Cy3_...Cy2 Tom Cy3_Andres_BFP_GFP_Cy3_photoact.ims Resolution Level 1-1ss-3 10um scale bar.tif
- EV2/c/IMAGES/MTCH2 KO/2019-02-14_11.31.26_Mtch2KO ER Cy2 Tom Cy3_Andres_BFP_GFP_Cy3_...Cy2 Tom Cy3_Andres_BFP_GFP_Cy3_photoact.ims Resolution Level 1-1ss.tif
- EV2/c/IMAGES/wt/
- EV2/c/IMAGES/wt/2019-02-14_11.14.00_FF ER Cy2 Tom Cy3_Andres_BFP_GFP_Cy3_photo...Cy2 Tom Cy3_Andres_BFP_GFP_Cy3_photoact.ims Resolution Level 1-1.tif
- EV2/c/IMAGES/wt/2019-02-14_11.14.00_FF ER Cy2 Tom Cy3_Andres_BFP_GFP_Cy3_photo...Cy2 Tom Cy3_Andres_BFP_GFP_Cy3_photoact.ims Resolution Level 1-1.tifsss.tif
- EV2/c/IMAGES/wt/2019-02-14_11.14.00_FF ER Cy2 Tom Cy3_Andres_BFP_GFP_Cy3_photo...Cy2 Tom Cy3_Andres_BFP_GFP_Cy3_photoact.ims Resolution Level 1-1ss.tif
- EV2/d/
- EV2/d/IMAGES/
- EV2/d/IMAGES/MTCH2 KO/
- EV2/d/IMAGES/MTCH2 KO/mefs mtch2 ko mito-Er linker 3_thumb_w1Con-mcherry-1.TIF-1.tif
- EV2/d/IMAGES/MTCH2 KO/mefs mtch2 ko mito-Er linker 3_thumb_w1Con-mcherry-1.TIF-1.tif (RGB)-1 10um scale bar.tif
- EV2/d/IMAGES/MTCH2 KO/mefs mtch2 ko mito-Er linker 3_thumb_w1Con-mcherry-1.TIF-1.tif (RGB).tif
- EV2/d/IMAGES/MTCH2 KO/mefs mtch2 ko mito-Er linker 3_thumb_w1Con-mcherry-1.TIF-2.tif
- EV2/d/IMAGES/MTCH2 KO/mefs mtch2 ko mito-Er linker 3_thumb_w1Con-mcherry-1.TIF-2.tif (RGB) LINKER.tif
- EV2/d/IMAGES/MTCH2 KO/mefs mtch2 ko mito-Er linker 3_thumb_w1Con-mcherry-1.TIF-2.tif (RGB) MITO ER.tif
- EV2/d/IMAGES/MTCH2 KO/mefs mtch2 ko mito-Er linker 3_thumb_w1Con-mcherry-1.TIF-2.tif (RGB) OVL-1 5um scale bar.tif
- EV2/d/IMAGES/MTCH2 KO/mefs mtch2 ko mito-Er linker 3_thumb_w1Con-mcherry-1.TIF-2.tif (RGB) OVL.tif
- EV2/d/IMAGES/WT/
- EV2/d/IMAGES/WT/mefs wt mito-Er linker 24_thumb_w1Con-mcherry-1.TIF-1.tif
- EV2/d/IMAGES/WT/mefs wt mito-Er linker 24_thumb_w1Con-mcherry-1.TIF-1.tif (RGB).tif
- EV2/d/IMAGES/WT/mefs wt mito-Er linker 24_thumb_w1Con-mcherry-1.TIF-2.tif
- EV2/d/IMAGES/WT/mefs wt mito-Er linker 24_thumb_w1Con-mcherry-1.TIF-2.tif (RGB) COMPOSITE.tif
- EV2/d/IMAGES/WT/mefs wt mito-Er linker 24_thumb_w1Con-mcherry-1.TIF-2.tif (RGB) LINKER.tif
- EV2/d/IMAGES/WT/mefs wt mito-Er linker 24_thumb_w1Con-mcherry-1.TIF-2.tif (RGB) MITO ER.tif
- EV2/e/
- EV2/e/AR ER-MITO LINKER.xlsx
