# Supplementary material for: MTCH2 cooperates with MFN2 and lysophosphatidic acid synthesis to sustain mitochondrial fusion
Source: EMBO Rep. 2023 Dec 14;25(1):8. doi: 10.1038/s44319-023-00009-1 (PMC10897490; doi:10.1038/s44319-023-00009-1)
Supplement: Supplementary file 7 — Source Data EV Fig. 3 [file 44319_2023_9_MOESM7_ESM.zip › EV2/b/AR MFN2 MUTANTS OE IN MFN2 KO.xlsx]

## Sheet: Sheet1
		MFN2 KO
		CONTROL	MFN2 K109A	MFN2 IYFFT	MFN2 ACTA	MFN2 IYFFT+ MFN2 ACTA	MFN2
		1.89	2.034	2.11	2.01	2.85	2.68
		1.88	2.183	2.19	2.38	1.91	2.6
		1.88	2.013	2.36	1.95	2.48	2.38
		2.06	2.126	2.12	2.25	2.34	2.3
		1.83	1.841	2.07	2.33	2.29	2.33
		1.8	2.077	2.29	2.6	2.37	2.74
		1.88	1.819	2.19	2.27	2.35	2.31
		2.18	1.956	2.08	2.26	2.4	2.71
		1.89	1.978	2.51	2.21	2.66	2.66
		1.97	2.006	1.97	2.45	2.55	1.98
		1.85	2.12	2.19	2.16	2.27	2.66
		1.99	2.044	1.97	1.91	2.25	2.53
		2.03	1.983	2.01	2.31	2.71	2.35
		1.99	2.061	2.47	2.06	3.09	2.25
		1.81	2.02	2.58	2.09	2.59	2.36
		1.75	2.135	2.14	1.98	2.46	2.5
		1.88	2.016	1.95	2.26	2.43	2.69
		1.89	2.169	1.93	2.1	2.61	2.16
		1.9	2.065	2.23	2.02	2.37	2.76
		1.86	1.996	2.14	2.17	2.33	2.08
		1.89	1.836	1.96	2.03	2.31	2.44
		1.87	1.879	2.21	1.88	2.29	2.54
		1.92	1.889	2.17	1.91	2.52	2.26
		1.9	1.951	2.02	2.09		2.75
		1.93	2.01	2.23	2.27		2.58
		2.05	1.901	2.32	1.91		2.78
		1.74	2.008	2.18	2.04		2.56
		2.02	2.097	2.2	1.96		2.61
		1.93	1.856	2.02	1.81		3
		1.84	1.867	1.85	2.2		2.62
		1.86		2.07	2.08		3.03
		1.93		2	1.9		2.91
		1.96		2.27	2.1		2.18
		1.69		1.91	2.07		2.29
		1.83		2.1	2.04		2.45
		1.94		2.18	1.92		2.1
		1.92		2	2.06		3.08
		1.99		2.27			2.36
		2.15		2.3			2.41
				2.02			2.32
							2.67
							3.09
