# Supplementary material for: MTCH2 cooperates with MFN2 and lysophosphatidic acid synthesis to sustain mitochondrial fusion
Source: EMBO Rep. 2023 Dec 14;25(1):8. doi: 10.1038/s44319-023-00009-1 (PMC10897490; doi:10.1038/s44319-023-00009-1)
Supplement: Supplementary file 7 — Source Data EV Fig. 3 [file 44319_2023_9_MOESM7_ESM.zip › EV2/e/AR ER-MITO LINKER.xlsx]

## Sheet: Sheet1
			CONTROL		ER-MITO TETHER
			wt	mtch2 ko	wt	mtch2 ko
			2.37	1.95	2.85	2.34
			2.3	2.03	2.47	2.07
			2.12	1.77	2.97	1.92
			2.61	1.99	2.2	2.51
			2.25	1.96	2.23	1.76
			2.36	1.9	2.34	2.11
			2.35	1.93	2.36	2.06
			2.35	1.95	2.09	1.85
			2.35	2.04	2.97	1.97
			2.25	2.03	2.98	2
					2.56	2.09
					2.22	2.13
					2.73	1.82
					2.55	2.31
					2.84
