# Supplementary material for: MTCH2 cooperates with MFN2 and lysophosphatidic acid synthesis to sustain mitochondrial fusion
Source: EMBO Rep. 2023 Dec 14;25(1):8. doi: 10.1038/s44319-023-00009-1 (PMC10897490; doi:10.1038/s44319-023-00009-1)
Supplement: Supplementary file 8 — Source Data EV Fig. 4 [file 44319_2023_9_MOESM8_ESM.zip]

Archive with 209 entries (145 files):
- EV3/
- EV3/a/
- EV3/a/BLOTS/
- EV3/a/BLOTS/FLAG/
- EV3/a/BLOTS/FLAG/FLAG BLOT.tif
- EV3/a/BLOTS/FLAG/flag cropped.tif
- EV3/a/BLOTS/FLAG/FLAG MEMBRANE.tif
- EV3/a/BLOTS/GPAT3/
- EV3/a/BLOTS/GPAT3/gpat3 blot.tif
- EV3/a/BLOTS/GPAT3/gpat3 cropped.tif
- EV3/a/BLOTS/GPAT3/gpat3 membrane.tif
- EV3/a/BLOTS/GPAT4/
- EV3/a/BLOTS/GPAT4/GPAT4 BLOT.tif
- EV3/a/BLOTS/GPAT4/gpat4 cropped.tif
- EV3/a/BLOTS/GPAT4/GPAT4 MEMBRANE.tif
- EV3/a/BLOTS/MFN2/
- EV3/a/BLOTS/MFN2/MFN2 BLOT .tif
- EV3/a/BLOTS/MFN2/MFN2 BLOT LONG.tif
- EV3/a/BLOTS/MFN2/mfn2 cropped.tif
- EV3/a/BLOTS/MFN2/MFN2 MEMBRANE.tif
- EV3/a/BLOTS/MTCH2/
- EV3/a/BLOTS/MTCH2/MTCH2 BLOT.tif
- EV3/a/BLOTS/MTCH2/mtch2 cropped.tif
- EV3/a/BLOTS/MTCH2/MTCH2 MEMBRANE.tif
- EV3/a/BLOTS/TOMM70/
- EV3/a/BLOTS/TOMM70/TOM70 BLOT.tif
- EV3/a/BLOTS/TOMM70/tom70 cropped.tif
- EV3/a/BLOTS/TOMM70/TOM70 MEMBRANE.tif
- EV3/a/UNCROPED BLOTS EV3A.pdf
- EV3/a/UNCROPED BLOTS EV3A.svg
- EV3/b/
- EV3/b/BLOTS/
- EV3/b/BLOTS/DRP1/
- EV3/b/BLOTS/DRP1/drp1 blot.tif
- EV3/b/BLOTS/DRP1/drp1 membrane.tif
- EV3/b/BLOTS/DRP1/DRP1.tif
- EV3/b/BLOTS/GPAT1/
- EV3/b/BLOTS/GPAT1/gpat1 mito blot.tif
- EV3/b/BLOTS/GPAT1/gpat1 mito membrane.tif
- EV3/b/BLOTS/GPAT1/GPAT1.tif
- EV3/b/BLOTS/GPAT3/
- EV3/b/BLOTS/GPAT3/gpat3 er blot.tif
- EV3/b/BLOTS/GPAT3/gpat3 er membrane.tif
- EV3/b/BLOTS/GPAT3/GPAT3.tif
- EV3/b/BLOTS/GPAT4/
- EV3/b/BLOTS/GPAT4/gpat4 er blot.tif
- EV3/b/BLOTS/GPAT4/gpat4 er membrane.tif
- EV3/b/BLOTS/GPAT4/GPAT4.tif
- EV3/b/BLOTS/IP3R3/
- EV3/b/BLOTS/IP3R3/ip3r3 blot.tif
- EV3/b/BLOTS/IP3R3/ip3r3 membrane.tif
- EV3/b/BLOTS/IP3R3/IP3R3.tif
- EV3/b/BLOTS/MFN2 HM/
- EV3/b/BLOTS/MFN2 HM/mfn2 mito blot.tif
- EV3/b/BLOTS/MFN2 HM/mfn2 mito membrane.tif
- EV3/b/BLOTS/MFN2 HM/MFN2.tif
- EV3/b/BLOTS/MFN2 LM/
- EV3/b/BLOTS/MFN2 LM/mfn2 er blot.tif
- EV3/b/BLOTS/MFN2 LM/mfn2 er membrane.tif
- EV3/b/BLOTS/MFN2 LM/MFN2 ER.tif
- EV3/b/BLOTS/MTCH2/
- EV3/b/BLOTS/MTCH2/mtch2 blot.tif
- EV3/b/BLOTS/MTCH2/mtch2 membrane.tif
- EV3/b/BLOTS/MTCH2/MTCH2.tif
- EV3/b/BLOTS/OPA1/
- EV3/b/BLOTS/OPA1/opa1 blot.tif
- EV3/b/BLOTS/OPA1/opa1 membrane.tif
- EV3/b/BLOTS/OPA1/OPA1.tif
- EV3/b/BLOTS/TOMM40/
- EV3/b/BLOTS/TOMM40/TOM40.tif
- EV3/b/BLOTS/TOMM40/tomm40 blot.tif
- EV3/b/BLOTS/TOMM40/tomm40 membrane.tif
- EV3/b/UNCROPED BLOTS EV3B.pdf
- EV3/b/UNCROPED BLOTS EV3B.svg
- EV3/c/
- EV3/c/BLOTS/
- EV3/c/BLOTS/ATP5B/
- EV3/c/BLOTS/ATP5B/ATP5B NEW.tif
- EV3/c/BLOTS/ATP5B/ATP5B WHOLE PLOT.tif
- EV3/c/BLOTS/MTCH2/
- EV3/c/BLOTS/MTCH2/MTCH2 NEW.tif
- EV3/c/BLOTS/MTCH2/MTCH2 WHOLE PLOT.tif
- EV3/c/UNCROPED BLOTS EV3C.pdf
- EV3/c/UNCROPED BLOTS EV3C.svg
- EV3/d/
- EV3/d/IMAGES/
- EV3/d/IMAGES/MTCH2 KO/
- EV3/d/IMAGES/MTCH2 KO/MAX_293 Mtch2 KO006-1-1.tif
- EV3/d/IMAGES/MTCH2 KO/MAX_293 Mtch2 KO006-1-2 5um scale bar.tif
- EV3/d/IMAGES/MTCH2 KO/MAX_293 Mtch2 KO006-1.tif
- EV3/d/IMAGES/WT/
- EV3/d/IMAGES/WT/MAX_293 WT013-5 greys-1.tif
- EV3/d/IMAGES/WT/MAX_293 WT013-5 greys-2.tif
- EV3/e/
- EV3/e/MITO MORPHOLOGY MTCH2 KO 293.xlsx
- EV3/f/
- EV3/f/AR MTCH2 KO HEK293.xlsx
- EV3/g/
- EV3/g/IMAGES/
- EV3/g/IMAGES/CONTROL/
- EV3/g/IMAGES/CONTROL/MAX_293tWT CTR1  MTDR007-1.tif
- EV3/g/IMAGES/GPATi/
- EV3/g/IMAGES/GPATi/MAX_293t WT FSG67 150uM 18H MTDR-1.tif
- EV3/g/IMAGES/WASH/
- EV3/g/IMAGES/WASH/MAX_293t WT CTR1 WASHED 4H  MTDR009-1.tif
- EV3/g/IMAGES/WASH/MAX_293t WT CTR1 WASHED 4H  MTDR009-3 10um scale bar.tif
- EV3/h/
- EV3/h/AR GPATi HEK293 WT.xlsx
- EV3/i/
- EV3/i/IMAGES/
- EV3/i/IMAGES/MTCH2 KO/
- EV3/i/IMAGES/MTCH2 KO/MAX_hek293 mtch2 ko non transfected27_thumb_w1Con-Cy5-1-1 MTCH2 KO CONTROL.tif
- EV3/i/IMAGES/MTCH2 KO/MAX_hek293 mtch2 ko non transfected27_thumb_w1Con-Cy5-1-1.tif
- EV3/i/IMAGES/MTCH2 KO/MTCH2 OE MTCH2 KO.tif
- EV3/i/IMAGES/MTCH2 KO/MTCH2 OE MTCH2 KO.tif (RGB)COMP.tif
- EV3/i/IMAGES/MTCH2 KO/MTCH2 OE MTCH2 KO.tif (RGB)MITO.tif
- EV3/i/IMAGES/MTCH2 KO/MTCH2 OE MTCH2 KO.tif (RGB)MTCH.tif
- EV3/i/IMAGES/WT CTRL/
- EV3/i/IMAGES/WT CTRL/MAX_hek293 wt control MTCH2 GFP mitods red 11_thumb_w1Con-mcherry-1.TIF-1.tif
- EV3/i/IMAGES/WT CTRL/MAX_hek293 wt control MTCH2 GFP mitods red 11_thumb_w1Con-mcherry-1.TIF-1.tif (RGB) COMPO.tif
- EV3/i/IMAGES/WT CTRL/MAX_hek293 wt control MTCH2 GFP mitods red 11_thumb_w1Con-mcherry-1.TIF-1.tif (RGB) MITO.tif
- EV3/i/IMAGES/WT CTRL/MAX_hek293 wt control MTCH2 GFP mitods red 11_thumb_w1Con-mcherry-1.TIF-1.tif (RGB) MTCH2.tif
- EV3/i/IMAGES/WT CTRL/WT CONTROLMAX_hek293 wt non transfected14_thumb_w1Con-Cy5-1-1.tif
- EV3/i/IMAGES/WT CTRL/WT CTRL2.tif
- EV3/i/IMAGES/WT GPATi/
- EV3/i/IMAGES/WT GPATi/mtch2 oe fsg MAX_hek293 MTCH2 GFP mitods red 20_thumb_w1Con-mcherry-1.TIF-1 MTCH2.tif
- EV3/i/IMAGES/WT GPATi/mtch2 oe fsg MAX_hek293 MTCH2 GFP mitods red 20_thumb_w1Con-mcherry-1.TIF-1(RGB) COMPO.tif
- EV3/i/IMAGES/WT GPATi/mtch2 oe fsg MAX_hek293 MTCH2 GFP mitods red 20_thumb_w1Con-mcherry-1.TIF-1.tif
- EV3/i/IMAGES/WT GPATi/mtch2 oe fsg MAX_hek293 MTCH2 GFP mitods red 20_thumb_w1Con-mcherry-1.TIF-1MITO-1 scale.tif
- EV3/i/IMAGES/WT GPATi/mtch2 oe fsg MAX_hek293 MTCH2 GFP mitods red 20_thumb_w1Con-mcherry-1.TIF-1MITO.tif
- EV3/i/IMAGES/WT GPATi/WT FSG67 MAX_C1-hek wt drp1 dn fsg68_thumb_w1Con-Cy5-1-1.tif
- EV3/i/IMAGES/WT GPATi/WT FSG672.tif
- EV3/j/
- EV3/j/MITO MORPHOLOGY HEK293 MTCH2 OE GPATi.xlsx
- EV3/k/
- EV3/k/AR MTCH2 OE GPATi HEK293.xlsx
- EV3/l/
- EV3/l/IMAGES/
- EV3/l/IMAGES/CONTROL/
- EV3/l/IMAGES/CONTROL/MAX_mtch2 ko control mfn2 myc cy5 tom40 cy11_thumb_w1Con-mcherry-1.TIF-1.tif
- EV3/l/IMAGES/CONTROL/MAX_mtch2 ko control mfn2 myc cy5 tom40 cy11_thumb_w1Con-mcherry-1.TIF-1.tif (RGB) COMP.tif
- EV3/l/IMAGES/CONTROL/MAX_mtch2 ko control mfn2 myc cy5 tom40 cy11_thumb_w1Con-mcherry-1.TIF-1.tif (RGB) MITO.tif
- EV3/l/IMAGES/CONTROL/MAX_mtch2 ko control mfn2 myc cy5 tom40 cy11_thumb_w1Con-mcherry-1.TIF-1.tif (RGB) MTH.tif
- EV3/l/IMAGES/CONTROL/MAX_mtch2 ko control tom40 cy3_thumb_w1Con-mcherry-1.TIF-1.tif
- EV3/l/IMAGES/CONTROL/MAX_mtch2 ko control tom40 cy3_thumb_w1Con-mcherry-1.TIF.tif
- EV3/l/IMAGES/GPATi/
- EV3/l/IMAGES/GPATi/MAX_293 mtch2 KO 3_thumb_w1Con-Cy5-1.tif
- EV3/l/IMAGES/GPATi/MAX_293 mtch2 KO 3_thumb_w1Con-Cy5-1KO FSG-1.tif
- EV3/l/IMAGES/GPATi/MAX_mtch2 ko fgs57 150um on mfn2 myc cy5 tom40 cy23_thumb_w1Con-mcherry-1.TIF-1.tif
- EV3/l/IMAGES/GPATi/MAX_mtch2 ko fgs57 150um on mfn2 myc cy5 tom40 cy23_thumb_w1Con-mcherry-1.TIF-1.tif (RGB) COMP.tif
- EV3/l/IMAGES/GPATi/MAX_mtch2 ko fgs57 150um on mfn2 myc cy5 tom40 cy23_thumb_w1Con-mcherry-1.TIF-1.tif (RGB).tif
- EV3/l/IMAGES/GPATi/MAX_mtch2 ko fgs57 150um on mfn2 myc cy5 tom40 cy23_thumb_w1Con-mcherry-1.TIF-1.tif (RGBMITO).tif
- EV3/m/
- EV3/m/MITO MORPHOLOGY MFN2 OE GPATi HEK.xlsx
- EV3/n/
- EV3/n/AR MFN2 OE GPATi HEK293.xlsx
- EV3/o/
- EV3/o/images/
- EV3/o/images/MFN2 ACTA/
- EV3/o/images/MFN2 ACTA/ctrl/
- EV3/o/images/MFN2 ACTA/ctrl/MAX_MEFS MTCH2 ko acta flag598 er gfp mitobfp mrpl12 dapi60_thumb_w1Con-mcherry-1.tif
- EV3/o/images/MFN2 ACTA/ctrl/MAX_MEFS MTCH2 ko acta flag598 er gfp mitobfp mrpl12 dapi60_thumb_w1Con-mcherry-1.tif (RGB) ch.tif
- EV3/o/images/MFN2 ACTA/ctrl/MAX_MEFS MTCH2 ko acta flag598 er gfp mitobfp mrpl12 dapi60_thumb_w1Con-mcherry-1.tif (RGB) ch1.tif
- EV3/o/images/MFN2 ACTA/ctrl/MAX_MEFS MTCH2 ko acta flag598 er gfp mitobfp mrpl12 dapi60_thumb_w1Con-mcherry-1.tif (RGB).tif
- EV3/o/images/MFN2 ACTA/fsg67/
- EV3/o/images/MFN2 ACTA/fsg67/MAX_mtch2 ko flag acta 598  ER GFP TOM633 dapi4_thumb_w1Con-mcherry-1.tif
- EV3/o/images/MFN2 ACTA/fsg67/MAX_mtch2 ko flag acta 598  ER GFP TOM633 dapi4_thumb_w1Con-mcherry-1.tif (RGB) ch1.tif
- EV3/o/images/MFN2 ACTA/fsg67/MAX_mtch2 ko flag acta 598  ER GFP TOM633 dapi4_thumb_w1Con-mcherry-1.tif (RGB) ch3.tif
- EV3/o/images/MFN2 ACTA/fsg67/MAX_mtch2 ko flag acta 598  ER GFP TOM633 dapi4_thumb_w1Con-mcherry-1.tif (RGB) comp.tif
- EV3/o/images/MFN2 IYFFT/
- EV3/o/images/MFN2 IYFFT/control/
- EV3/o/images/MFN2 IYFFT/control/MAX_MEFs MTCH2 KO MFN2 YIFFT FLAG 598 ER GFP mitoBFP pdh 634_thumb_w1Con-mcherry-1.tif
- EV3/o/images/MFN2 IYFFT/control/MAX_MEFs MTCH2 KO MFN2 YIFFT FLAG 598 ER GFP mitoBFP pdh 634_thumb_w1Con-mcherry-1.tif (RGB) ch2.tif
- EV3/o/images/MFN2 IYFFT/control/MAX_MEFs MTCH2 KO MFN2 YIFFT FLAG 598 ER GFP mitoBFP pdh 634_thumb_w1Con-mcherry-1.tif (RGB) ch3.tif
- EV3/o/images/MFN2 IYFFT/control/MAX_MEFs MTCH2 KO MFN2 YIFFT FLAG 598 ER GFP mitoBFP pdh 634_thumb_w1Con-mcherry-1.tif (RGB) comp.tif
- EV3/o/images/MFN2 IYFFT/control/MAX_MEFs MTCH2 KO MFN2 YIFFT FLAG 598 ER GFP mitoBFP pdh 634_thumb_w1Con-mcherry-1.tif (RGB)ch1.tif
- EV3/o/images/MFN2 IYFFT/FSG/
- EV3/o/images/MFN2 IYFFT/FSG/MAX_MEFS MTCH2 KO IYFFT 598 ER GFP MITO BFP MRPL 652_thumb_w1Con-mcherry-1.tif
- EV3/o/images/MFN2 IYFFT/FSG/MAX_MEFS MTCH2 KO IYFFT 598 ER GFP MITO BFP MRPL 652_thumb_w1Con-mcherry-1.tif (RGB) ch1.tif
- EV3/o/images/MFN2 IYFFT/FSG/MAX_MEFS MTCH2 KO IYFFT 598 ER GFP MITO BFP MRPL 652_thumb_w1Con-mcherry-1.tif (RGB) ch2.tif
- EV3/o/images/MFN2 IYFFT/FSG/MAX_MEFS MTCH2 KO IYFFT 598 ER GFP MITO BFP MRPL 652_thumb_w1Con-mcherry-1.tif (RGB) composite.tif
- EV3/o/images/MFN2 IYFFT/FSG/MAX_MEFS MTCH2 KO IYFFT 598 ER GFP MITO BFP MRPL 652_thumb_w1Con-mcherry-1.tif (RGB)ch3.tif
- EV3/o/images/MFN2 k109a/
- EV3/o/images/MFN2 k109a/control/
- EV3/o/images/MFN2 k109a/control/MAX_MEFs MTCH2 KO MFN2 K109A 598  Citc648_thumb_w1Con-mcherry-1.tif
- EV3/o/images/MFN2 k109a/control/MAX_MEFs MTCH2 KO MFN2 K109A 598  Citc648_thumb_w1Con-mcherry-1.tif (RGB) ch1.tif
- EV3/o/images/MFN2 k109a/control/MAX_MEFs MTCH2 KO MFN2 K109A 598  Citc648_thumb_w1Con-mcherry-1.tif (RGB) ch2.tif
- EV3/o/images/MFN2 k109a/control/MAX_MEFs MTCH2 KO MFN2 K109A 598  Citc648_thumb_w1Con-mcherry-1.tif (RGB) comp.tif
- EV3/o/images/MFN2 k109a/fsg/
- EV3/o/images/MFN2 k109a/fsg/MAX_MEFs MTCH2 KO MFN2 K109A 598  Citc634_thumb_w1Con-mcherry-1.tif
- EV3/o/images/MFN2 k109a/fsg/MAX_MEFs MTCH2 KO MFN2 K109A 598  Citc634_thumb_w1Con-mcherry-1.tif (RGB) ch1-1 scale.tif
- EV3/o/images/MFN2 k109a/fsg/MAX_MEFs MTCH2 KO MFN2 K109A 598  Citc634_thumb_w1Con-mcherry-1.tif (RGB) ch1.tif
- EV3/o/images/MFN2 k109a/fsg/MAX_MEFs MTCH2 KO MFN2 K109A 598  Citc634_thumb_w1Con-mcherry-1.tif (RGB) ch3.tif
- EV3/o/images/MFN2 k109a/fsg/MAX_MEFs MTCH2 KO MFN2 K109A 598  Citc634_thumb_w1Con-mcherry-1.tif (RGB)ch2.tif
- EV3/p/
- EV3/p/AR GPATi MFN2 MUTANT OE.xlsx
- EV3/q/
- EV3/q/BLOTS/
- EV3/q/BLOTS/GPAT3 BLOT.tif
- EV3/q/BLOTS/GPAT3 MEMBRANE.tif
- EV3/q/BLOTS/GPAT3.tif
- EV3/q/BLOTS/GPAT4 BLOT.tif
- EV3/q/BLOTS/GPAT4 MEMBRANE.tif
- EV3/q/BLOTS/GPAT4.tif
- EV3/q/BLOTS/VINCULIN BLOT.tif
- EV3/q/BLOTS/VINCULIN MEMBRANE.tif
- EV3/q/BLOTS/VINCULIN.tif
- EV3/q/UNCROPED BLOTS FIG3B EV3Q.pdf
- EV3/q/UNCROPED BLOTS FIG3B EV3Q.svg
