# Supplementary material for: MTCH2 cooperates with MFN2 and lysophosphatidic acid synthesis to sustain mitochondrial fusion
Source: EMBO Rep. 2023 Dec 14;25(1):8. doi: 10.1038/s44319-023-00009-1 (PMC10897490; doi:10.1038/s44319-023-00009-1)
Supplement: Supplementary file 8 — Source Data EV Fig. 4 [file 44319_2023_9_MOESM8_ESM.zip › EV3/e/MITO MORPHOLOGY MTCH2 KO 293.xlsx]

## Sheet: Sheet1
		FRAGMENTED			ELONGATED
	WT	22	32	25	31	26	33
	MTCH2 KO	31	26	33	2	2	3
		FRAGMENTED			ELONGATED
	WT	41.5094	55.1724	43.1035	58.4906	44.8276	56.8965
	MTCH2 KO	95	95.5556	95.082	5	4.44444	4.91803
