# Supplementary material for: MTCH2 cooperates with MFN2 and lysophosphatidic acid synthesis to sustain mitochondrial fusion
Source: EMBO Rep. 2023 Dec 14;25(1):8. doi: 10.1038/s44319-023-00009-1 (PMC10897490; doi:10.1038/s44319-023-00009-1)
Supplement: Supplementary file 8 — Source Data EV Fig. 4 [file 44319_2023_9_MOESM8_ESM.zip › EV3/h/AR GPATi HEK293 WT.xlsx]

## Sheet: Sheet1
	CONTROL	GPATi	WASH
	2.34	2.07	2.34
	2.25	2.09	2.36
	2.27	1.98	2.45
	2.13	1.98	2.5
	2.32	2.08	2.17
	2.4	2.02	2.27
	2.31	2.11	2.15
	2.24	2.07	2.13
	2.35	2.03	2.35
	2.11	2	2.29
	2.37	2.11	2.12
	2.36	2.01	2.19
	2.47	1.95	2.32
	2.27	1.98	2.3
	2.26	2.08	2.42
	2.19	2.17	2.3
	2.42	1.99	2.69
	2.34	2.07	2.38
	2.3	2.05	2.17
	2.42	2.03	2.38
	2.27	2.05	2.21
		2.01	2.35
			2.51
			2.29
			2.46
