# Supplementary material for: MTCH2 cooperates with MFN2 and lysophosphatidic acid synthesis to sustain mitochondrial fusion
Source: EMBO Rep. 2023 Dec 14;25(1):8. doi: 10.1038/s44319-023-00009-1 (PMC10897490; doi:10.1038/s44319-023-00009-1)
Supplement: Supplementary file 8 — Source Data EV Fig. 4 [file 44319_2023_9_MOESM8_ESM.zip › EV3/j/MITO MORPHOLOGY HEK293 MTCH2 OE GPATi.xlsx]

## Sheet: Sheet1
		FRAGMENTED			ELONGATED			HYPERFUSED
	MTCH2 KO	50	45	53	5	2	4	0	0	0
	MTCH2 KO + MTCH2	17	14	18	28	32	35	5	2	4
	WT	26	19	17	45	39	44	0	0	0
	WT + MTCH2	3	4	2	37	40	45	0	0	0
	WT + FSG67	51	45	69	3	1	3	0	0	0
	WT + MTCH2 + FSG67	22	14	15	35	28	36	7	11	5
		FRAGMENTED			ELONGATED			HYPERFUSED
	MTCH2 KO	90.9091	95.7447	92.9825	9.09091	4.25532	7.01754	0	0	0		100	100	100
	MTCH2 KO + MTCH2	34	29.1667	31.5789	56	66.6667	61.4035	10	4.16667	7.01754		100	100	100
	WT	36.6197	32.7586	27.8688	63.3803	67.2414	72.1312	0	0	0		100	100	100
	WT + MTCH2	6	7.14286	3.63636	74	71.4286	81.8182	20	21.4286	14.5455		100	100	100
	WT + FSG67	94.4444	97.8261	95.8333	5.55556	2.17391	4.16667	0	0	0		100	100	100
	WT + MTCH2 + FSG67	34.375	26.4151	26.7857	54.6875	52.8302	64.2857	10.9375	20.7547	8.92857		100	100	100
