# Supplementary material for: MTCH2 cooperates with MFN2 and lysophosphatidic acid synthesis to sustain mitochondrial fusion
Source: EMBO Rep. 2023 Dec 14;25(1):8. doi: 10.1038/s44319-023-00009-1 (PMC10897490; doi:10.1038/s44319-023-00009-1)
Supplement: Supplementary file 8 — Source Data EV Fig. 4 [file 44319_2023_9_MOESM8_ESM.zip › EV3/m/MITO MORPHOLOGY MFN2 OE GPATi HEK.xlsx]

## Sheet: Sheet1
		FRAGMENTED			ELONGATED			HYPERFUSED
	MTCH2 KO	45	39	55	1	1	1	0	0	0
	MTCH2 KO + MFN2	8	10	7	30	26	29	6	7	9
	MTCH2 KO + FSG67	33	48	27	0	0	0	0	0	0
	MTCH2 KO + MFN2 + FSG67	18	20	21	0	0	0	0	0	0
		FRAGMENTED			ELONGATED			HYPERFUSED
	MTCH2 KO	97.8261	97.5	98.2143	2.17391	2.5	1.78571	0	0	0
	MTCH2 KO + MFN2	18.1818	23.2558	15.5556	68.1818	60.4651	64.4444	13.6364	16.2791	20
	MTCH2 KO + FSG67	100	100	100	0	0	0	0	0	0
	MTCH2 KO + MFN2 + FSG67	100	100	100	0	0	0	0	0	0
