# Supplementary material for: MTCH2 cooperates with MFN2 and lysophosphatidic acid synthesis to sustain mitochondrial fusion
Source: EMBO Rep. 2023 Dec 14;25(1):8. doi: 10.1038/s44319-023-00009-1 (PMC10897490; doi:10.1038/s44319-023-00009-1)
Supplement: Supplementary file 8 — Source Data EV Fig. 4 [file 44319_2023_9_MOESM8_ESM.zip › EV3/n/AR MFN2 OE GPATi HEK293.xlsx]

## Sheet: Sheet1
	CONTROL	MFN2 OE	FSG67	MFN2 OE + FSG67
	1.8	2.22	1.76	2
	1.9	2.05	1.86	1.9
	2.01	2.35	2.01	1.97
	1.94	2.34	1.76	1.95
	1.8	2.03	1.77	1.83
	1.78	2.15	1.92	2.03
	1.96	2.12	1.78	1.92
	1.87	2.43	1.89	2.1
	2.07	2.07	1.86	1.93
	1.88	2.43	2.06	1.93
	2.02	2.2	1.96	1.92
	1.83	2.35	1.92	1.81
	1.87	2.09	2.02	1.88
	1.82	2.17	1.92	2.02
	1.76	2.32	1.91	1.98
	1.92	2.05	2.08
		2.13
		2.19
