# Supplementary material for: MTCH2 cooperates with MFN2 and lysophosphatidic acid synthesis to sustain mitochondrial fusion
Source: EMBO Rep. 2023 Dec 14;25(1):8. doi: 10.1038/s44319-023-00009-1 (PMC10897490; doi:10.1038/s44319-023-00009-1)
Supplement: Supplementary file 8 — Source Data EV Fig. 4 [file 44319_2023_9_MOESM8_ESM.zip › EV3/p/AR GPATi MFN2 MUTANT OE.xlsx]

## Sheet: Sheet1
			mfn2 iyfft			mfn2 acta			mfn2 k109a
			ctrl	fsg		ctrl	fsg		ctrl	fsg
			2.226	2.099		2.203	2.097		2.393	2.079
			2.304	2.014		2.285	2.038		2.305	2.026
			2.349	1.823		2.231	2.19		2.348	2.002
			2.458	1.966		2.342	2.066		2.522	1.939
			2.288	1.844		2.612	1.985		2.308	1.932
			2.381	2.051		2.483	2.165		2.372	2.014
			2.275	2.043		2.463	1.958		2.491	1.903
			2.287	1.907		2.282	1.887		2.687	2.032
			2.504	1.937		2.644	2.074		2.609	2.039
			2.469	1.885		2.591	2.023		2.421	1.848
			2.53	2.046		2.806	1.888		2.671	2.046
			2.205	1.921		2.319	1.942		2.319	1.821
			2.652	2.012		2.25	2.089		2.456	2.077
			2.388	2.149		2.442	2.029		2.346	2.015
			2.177	1.899		2.622	2.006		2.292	1.948
			2.405	2.081		2.636	1.967		2.476	1.894
			2.51	1.837		2.602	2.085		2.228	2.025
			2.569	1.904		2.212	1.953		2.446	1.907
			2.465	1.86			1.965		2.56	1.812
			2.302	2.014			1.98		2.219
			2.316	1.835					2.293
			2.372	2.061					2.307
			2.27	2.017					2.25
			2.221	2.007
			2.48	1.92
